# Supplementary material for: Distinct signals of clinal and seasonal allele frequency change at eQTLs in Drosophila melanogaster
Source: Evolution. 2022 Sep 20;76(11):2758–68. doi: 10.1111/evo.14617 (PMC9710195; doi:10.1111/evo.14617)
Supplement: Supplementary file 4 — Supplemental Table 1: Populational information for the 5 clinal and Core20 (seasonal) populations used in our analysis. [file EVO-76-2758-s006.xls]

## Sheet: Sheet1
Table S1. Populational information for the 5 clinal and Core20 (seasonal) populations used in our analysis. "Clinal" and "Core20" populations were used by Machado et al (2021) to define clinal and seasonal SNPs.
Analysis	Population	Season	City	Year	Latitude	Individuals	Clinal	Core20	dp_mean_auto	SRA	Enrichment_analysis	Concordance_CrossPop	Concordance_AlleleFreqs
Clinal	Florida	spring	Homestead	2010	25.5	39	yes	no	72.82	SRX661832	yes	yes	yes
		spring	Hahia	2008	30.99	51	yes	no	117.62	SRX661834	yes	yes	no
		spring	Linvilla	2011	39.88	75	yes	yes	65.78	SRX661841	yes	yes	no
		spring	Eutawville	2010	33.39	48	yes	no	101.18	SRX661835	yes	yes	no
	Maine	fall	Bowdoin	2009	44	161	no	no	126.86	SRX661844,SRX661845	no	no	yes
Seasonal	AGA_14	fall	Athens	2014	33.95	99	no	yes	155.34	SRS1577370	yes	yes	yes
	AGA_14	spring	Athens	2014	33.95	44	no	yes	89.21	SRS1577371	yes	yes	yes
	BA_12	spring	Barcelona	2012	41.38	55	no	yes	34.91	SRS1468206	yes	yes	yes
	BA_12	fall	Barcelona	2012	41.38	29	no	yes	51.74	SRS1468205	yes	yes	yes
	BHM_14	fall	Benton Harbor	2014	42.11	34	no	yes	203.18	SRS1577372	yes	yes	yes
	BHM_14	spring	Benton Harbor	2014	42.11	106	no	yes	127.24	SRS1577373	yes	yes	yes
	MA_12	spring	Lancaster	2012	42.45	100	no	yes	62.15	SRS1468210	yes	yes	yes
	MA_12	fall	Lancaster	2012	42.45	63	no	yes	52	SRS1468209	yes	yes	yes
	MA_14	fall	Lancaster	2014	42.45	90	no	yes	118.64	SRS1577394	yes	yes	yes
	MA_14	spring	Lancaster	2014	42.45	32	no	yes	98.67	SRS1577396	yes	yes	yes
	NY_12	spring	Ithaca	2012	42.44	30	no	yes	75.25	SRS1468213	yes	yes	yes
	NY_12	fall	Ithaca	2012	42.44	58	no	yes	39.53	SRS1468211	yes	yes	yes
	OUK_13	fall	Odessa	2013	46.49	61	no	yes	83.91	SRS1577367	yes	yes	yes
	OUK_13	spring	Odessa	2013	46.49	37	no	yes	84.42	SRS1577369	yes	yes	yes
	PA_10	fall	Linvilla	2010	39.88	33	no	yes	88.28	SRX661840	yes	yes	yes
	PA_10	spring	Linvilla	2010	39.88	116	no	yes	44.61	SRX661839	yes	yes	yes
	PA_11	fall	Linvilla	2011	39.88	47	no	yes	87.98	SRX661842	yes	yes	yes
	PA_11	spring	Linvilla	2011	39.88	75	yes	yes	65.78	SRX661841	yes	yes	yes
	SCPA_14	fall	State College	2014	40.79	67	no	yes	104.29	SRS1577397	yes	yes	yes
	SCPA_14	spring	State College	2014	40.79	45	no	yes	116.55	SRS1577398	yes	yes	yes
	SON_15	spring	Sudbury	2015	46.53	108	no	yes	214.91	SRS1577405	yes	yes	yes
	SON_15	fall	Sudbury	2015	46.53	110	no	yes	86.23	SRS1577406	yes	yes	yes
	TKA_14	fall	Topeka	2014	39	48	no	yes	65.86	SRS1577399	yes	yes	yes
	TKA_14	spring	Topeka	2014	39	72	no	yes	76.68	SRS1577400	yes	yes	yes
	VA_14	fall	Charlotttesville	2014	38	76	no	yes	95.74	SRS1577390	yes	yes	yes
	VA_14	spring	Charlotttesville	2014	38	104	no	yes	102.04	SRS1577391	yes	yes	yes
	VA_15	fall	Charlotttesville	2015	38	89	no	yes	98.39	SRS1577401	yes	yes	yes
	VA_15	spring	Charlotttesville	2015	38	65	no	yes	104.38	SRS1577402	yes	yes	yes
	VI_12	spring	Gross-Enzersdorf	2012	48.2	62	no	yes	34.83	SRS1468202	yes	yes	yes
	VI_12	fall	Gross-Enzersdorf	2012	48.2	44	no	yes	79.87	SRS1468204	yes	yes	yes
	WI_12	spring	Cross Plains	2012	43.11	83	no	yes	22.35	SRS1468208	yes	yes	yes
	WI_12	fall	Cross Plains	2012	43.11	164	no	yes	54.12	SRS1468216	yes	yes	yes
	WI_14	spring	Cross Plains	2014	43.11	130	no	yes	108.42	SRS1577392	yes	yes	yes
	WI_14	fall	Cross Plains	2014	43.11	61	no	yes	144.31	SRS1577393	yes	yes	yes
	co_13	spring	Tuolumne	2013	37.97	98	no	yes	63.03	SRS1577359	yes	yes	yes
	co_13	fall	Tuolumne	2013	37.97	100	no	yes	91.89	SRS1577360	yes	yes	yes
	rd_12	spring	Esparto	2012	38.68	27	no	yes	68.19	SRS1577356	yes	yes	yes
	rd_12	fall	Esparto	2012	38.68	92	no	yes	58.69	SRS1577357	yes	yes	yes
	rd_13	spring	Esparto	2013	38.68	50	no	yes	64.62	SRS1577418	yes	yes	yes
	rd_13	fall	Esparto	2013	38.68	57	no	yes	71.81	SRS1577364	yes	yes	yes
