# Supplementary material for: Distinct signals of clinal and seasonal allele frequency change at eQTLs in Drosophila melanogaster
Source: Evolution. 2022 Sep 20;76(11):2758–68. doi: 10.1111/evo.14617 (PMC9710195; doi:10.1111/evo.14617)
Supplement: Supplementary file 5 — Supplemental Table 2: Summary of genome‐wide enrichment analysis for eQTLs. [file EVO-76-2758-s001.xls]

## Sheet: TableS2_061222
Table S2. Genome-wide enrichment analysis of clinal or seasonal SNPs in eQTLs. The average number of matched control SNPs for 1000 bootstraps are rounded to 1 digit.
Analysis	Sex	Total number of eQTLs	Ranked clinal or seasonal p
			0.001	0.002	0.003	0.004	0.005	0.01	0.02	0.03	0.04	0.05	0.1	0.2	0.3	0.4	0.5
			Number of eQTLs with ranked clinal or seasonal p-value <= p
clinal	female	20136	56	98	145	190	237	427	784	1127	1468	1781	3189	5520	7555	9486	11406
	male	45519	83	171	244	313	386	739	1452	2107	2724	3373	6273	11304	16044	20386	24658
	non-sex-biased	17761	43	83	122	172	208	405	707	1001	1293	1575	2870	4909	6690	8365	10033
seasonal	female	20136	17	34	54	70	98	194	399	627	814	1032	2081	4061	6015	8054	10046
	male	45519	59	112	166	202	233	445	892	1355	1775	2205	4502	9120	13565	18126	22673
	non-sex-biased	17761	13	29	55	75	98	189	368	560	702	881	1786	3618	5346	7111	8930
		Number of matched control SNPs	Average (1000 bootstraps) number of matched control SNPs with ranked clinal or seasonal p-value <= p
clinal	female	20136	26.7	53.5	80.9	108.2	134.5	269.3	534.4	789.1	1040.2	1282.2	2442	4593.7	6614.3	8602.2	10559.7
	male	45519	61.1	123.5	187.1	250.3	311.1	621.5	1224.1	1805.5	2372.4	2924.3	5551.7	10420.5	14986.2	19462.1	23884.1
	non-sex-biased	17761	25.7	52	78.5	104.8	130	257	500.6	732.8	960.5	1179.5	2214.9	4125.2	5908.2	7652.7	9374
seasonal	female	20136	23.2	43.2	65.1	86.2	107.6	211.6	415.8	618.7	820.6	1020.8	2023	4024.2	6029.8	8043.1	10050.8
	male	45519	52.4	98.3	147.7	196.9	246	483.2	946.9	1407.7	1865.1	2319.3	4592	9124.9	13658.3	18203.6	22738.7
	non-sex-biased	17761	20.7	38.8	57.9	77.2	96.4	189.5	370.6	550.8	728.8	904.2	1790.4	3558.2	5327.9	7102.4	8873.5
