# Supplementary material for: Distinct signals of clinal and seasonal allele frequency change at eQTLs in Drosophila melanogaster
Source: Evolution. 2022 Sep 20;76(11):2758–68. doi: 10.1111/evo.14617 (PMC9710195; doi:10.1111/evo.14617)
Supplement: Supplementary file 6 — Supplemental Table 3: Summary of gene‐based enrichment analysis for eQTLs. [file EVO-76-2758-s004.xls]

## Sheet: SuppTable3.061222
Table S3. Gene-based enrichment. For each gene or NTR, n.sums: total number of eQTLs or matched controls tested; n.eQTLs.pass (ave.n.controls.pass): number of eQTLs (average number across 1000 bootstraps of matched controls) that passes the clinal or seasonal p-value threshold of top 5%; emp.p equal to 0 means emp.p < 0.001.
Analysis	sex	FlyBaseID	ave.logOR	sd.logOR	n.sums	n.eQTLs.pass	ave.n.controls.pass	emp.p
clinal	female	FBgn0040064	1.95855	0.723332	23	5	1.3	0.00599
clinal	female	FBgn0026718	1.20913	0.683844	119	13	6.5	0.02597
clinal	female	FBgn0083030	0.0592998	0.833003	63	3	3.2	0.75325
clinal	female	FBgn0037490	-0.641435	0.58221	103	5	8.1	0.16783
clinal	female	FBgn0263081	0.714947	0.566705	22	2	0.7	0.2977
clinal	female	FBgn0036259	-0.552528	0.690484	19	1	1	0.70929
clinal	female	FBgn0051926	-0.115061	0.588046	182	6	6.9	0.59141
clinal	female	FBgn0051974	0.312615	0.829356	77	3	2.6	0.96304
clinal	female	FBgn0040775	2.56931	0.348802	260	86	20.4	0
clinal	female	FBgn0001217	1.29131	0.150765	1015	231	109.5	0
clinal	female	XLOC_019450	-0.609206	0.708105	19	1	1.1	0.63337
clinal	female	FBgn0032261	-0.263232	0.541932	6	1	0.4	0.65734
clinal	female	FBgn0034986	2.38829	0.851454	60	12	3	0
clinal	female	FBgn0032614	1.02416	0.837468	61	5	2.8	0.28571
clinal	female	FBgn0027929	-0.041979	0.812105	90	2	2	0.81518
clinal	female	FBgn0058461	2.34527	0.785409	111	17	4.2	0
clinal	female	FBgn0032286	-0.298447	0.553385	13	1	0.6	0.9031
clinal	female	FBgn0033060	0.670386	0.788925	57	3	1.9	0.60539
clinal	female	FBgn0031320	2.96101	0.829601	30	10	1.7	0
clinal	female	FBgn0034915	-1.42241	0.73411	90	2	5.6	0.05794
clinal	female	XLOC_011789	-0.190928	0.489642	10	1	0.4	0.62937
clinal	female	FBgn0026566	-0.330348	0.57601	15	1	0.7	0.93906
clinal	female	FBgn0052436	-1.01428	0.554455	196	4	8.4	0.05195
clinal	female	FBgn0053116	0.0808583	0.426646	350	13	12.8	0.95704
clinal	female	FBgn0265979	0.936185	0.775645	90	7	4.2	0.26573
clinal	female	FBgn0037408	-0.164389	0.856533	23	2	2.3	0.60939
clinal	female	FBgn0000287	1.13514	0.487135	6	2	0.3	0.07592
clinal	female	XLOC_007238	0.181096	0.85056	55	3	2.9	0.87313
clinal	female	FBgn0085337	0.640438	0.234427	313	60	41.7	0.00599
clinal	female	FBgn0037518	-1.66243	0.34636	263	6	18.5	0.002
clinal	female	XLOC_006282	0.67834	0.60577	19	2	0.7	0.33966
clinal	female	XLOC_011651	0.242275	0.834985	59	3	2.7	0.95105
clinal	female	FBgn0032409	0.143812	0.775274	47	2	1.7	0.95904
clinal	female	XLOC_015528	1.92173	0.682377	137	19	6.1	0
clinal	female	FBgn0014417	-0.271338	0.581466	7	1	0.5	0.76723
clinal	female	FBgn0051118	1.74476	0.541526	74	22	8.7	0
clinal	female	FBgn0033055	-0.400534	0.786592	103	3	4.4	0.37363
clinal	female	XLOC_006445	1.71626	0.449452	11	3	0.4	0.00799
clinal	female	FBgn0028525	-1.76894	0.626397	104	2	7	0.01399
clinal	female	FBgn0032450	-1.06709	0.801008	40	1	2	0.24775
clinal	female	FBgn0031571	-1.17066	0.834581	79	1	2.3	0.18981
clinal	female	FBgn0033031	0.788756	0.774923	55	3	1.6	0.45954
clinal	female	FBgn0035247	2.47531	0.699018	110	24	5.7	0
clinal	female	FBgn0032474	-0.342361	0.607342	8	1	0.6	0.97303
clinal	female	FBgn0045761	-0.00313086	0.722924	87	5	5.5	0.69131
clinal	female	FBgn0028406	-0.218525	0.497901	7	1	0.4	0.62537
clinal	female	XLOC_023004	-0.415951	0.614728	17	1	0.8	0.88511
clinal	female	FBgn0260742	-2.77638	0.670399	79	1	6.8	0.00799
clinal	female	XLOC_006571	1.66074	0.723823	20	4	1	0.03596
clinal	female	XLOC_015449	2.31888	0.690788	78	21	5.8	0
clinal	female	XLOC_019325	-0.891111	0.79925	24	1	1.6	0.41758
clinal	female	FBgn0033397	1.68396	0.678061	27	4	0.9	0.03996
clinal	female	XLOC_015561	0.710346	0.648313	11	2	0.8	0.38961
clinal	female	FBgn0037108	1.38209	0.771446	25	4	1.5	0.1039
clinal	female	FBgn0033061	0.128554	0.787677	76	4	4.1	0.8012
clinal	female	FBgn0023090	-2.74044	0.446501	237	2	13.3	0.002
clinal	female	FBgn0260860	-0.274629	0.399669	150	13	15.9	0.38561
clinal	female	FBgn0028949	1.45537	0.752736	28	4	1.4	0.0979
clinal	female	XLOC_011759	1.86086	0.702766	83	16	5.6	0
clinal	female	FBgn0033799	0.474287	0.717975	20	2	1.1	0.61938
clinal	female	FBgn0051687	0.502633	0.569571	223	11	8.4	0.41558
clinal	female	FBgn0040551	2.73338	0.61191	80	30	7	0
clinal	female	FBgn0032793	0.93841	0.761076	30	3	1.5	0.35764
clinal	female	FBgn0037617	-0.546914	0.86365	31	2	3.1	0.34166
clinal	female	FBgn0265651	1.40392	0.623834	16	3	0.7	0.07193
clinal	female	FBgn0032783	0.626361	0.657229	16	2	0.9	0.45355
clinal	female	FBgn0037811	2.14535	0.881613	28	9	2.9	0.004
clinal	female	FBgn0263934	0.958892	0.760456	27	3	1.4	0.34565
clinal	female	FBgn0033100	2.74351	0.626759	27	7	0.8	0
clinal	female	XLOC_006268	-0.380674	0.596035	21	1	0.8	0.91508
clinal	female	FBgn0051472	-1.72801	0.427571	193	4	13.1	0.002
clinal	female	FBgn0032843	-2.65397	0.659512	112	1	6.5	0.004
clinal	female	FBgn0033735	0.96518	0.839706	42	4	2.2	0.34965
clinal	female	FBgn0015075	-0.21515	0.485567	10	1	0.4	0.71329
clinal	female	FBgn0032615	-0.0978261	0.43255	3	1	0.2	0.36763
clinal	female	FBgn0263873	0.959893	0.82948	33	4	2.2	0.36563
clinal	female	FBgn0020392	0	0	2	1	0.1	0.14585
clinal	female	FBgn0031651	1.47283	0.800545	32	5	2	0.07592
clinal	female	FBgn0037298	1.06904	0.72534	22	3	1.2	0.22178
clinal	female	FBgn0042213	2.54237	0.847472	16	7	1.8	0.002
clinal	female	FBgn0039927	-0.176234	0.497716	5	1	0.4	0.63337
clinal	female	FBgn0038815	2.33821	0.782329	30	7	1.6	0
clinal	female	FBgn0032638	1.78844	0.793877	48	6	1.8	0.01598
clinal	female	FBgn0039591	-0.593155	0.689479	95	4	6.4	0.25375
clinal	female	FBgn0002939	1.39611	0.778981	25	4	1.5	0.10989
clinal	female	FBgn0054021	-3.14029	0.371757	285	2	17.2	0.002
clinal	female	FBgn0053509	1.83478	0.757684	100	15	5.2	0
clinal	female	FBgn0032685	-0.184794	0.509812	4	1	0.2	0.44555
clinal	female	FBgn0014000	-0.318167	0.529331	18	1	0.6	0.96104
clinal	female	FBgn0032715	0	0	2	1	0.1	0.18382
clinal	female	FBgn0264984	0.0220957	0.666056	59	6	6.3	0.73926
clinal	female	FBgn0004428	-1.81234	0.503838	166	3	10.6	0.004
clinal	female	FBgn0020381	2.39096	0.566026	9	4	0.5	0.002
clinal	female	FBgn0035073	-0.680678	0.842588	81	2	3.5	0.29171
clinal	female	FBgn0032822	-1.45073	0.343593	324	8	21.4	0.002
clinal	female	FBgn0032801	-0.143321	0.455766	4	1	0.2	0.37562
clinal	female	FBgn0259936	1.4721	0.533104	223	22	9	0
clinal	female	FBgn0083037	0.734605	0.595291	14	2	0.7	0.33167
clinal	female	XLOC_019318	-0.206317	0.83535	45	2	2.4	0.57942
clinal	female	XLOC_008894	1.13809	0.393392	7	2	0.2	0.03197
clinal	female	FBgn0053510	2.2525	0.635241	18	5	0.9	0.002
clinal	female	FBgn0032839	1.8109	0.817611	65	11	3.9	0.00599
clinal	female	FBgn0032836	0.866837	0.87177	52	5	3.1	0.41159
clinal	female	FBgn0026602	-2.17594	0.756963	89	1	4.8	0.00799
clinal	female	FBgn0063491	0.322687	0.741819	50	2	1.4	0.79321
clinal	female	FBgn0083021	-0.772137	0.821177	69	2	3.7	0.21778
clinal	female	FBgn0083026	-0.171429	0.56149	3	1	0.2	0.34965
clinal	female	FBgn0032869	-0.299073	0.833376	42	2	2.6	0.50949
clinal	female	FBgn0053318	-0.805805	0.766793	29	1	1.5	0.41758
clinal	female	FBgn0262620	-0.866926	0.758755	64	1	1.7	0.36563
clinal	female	FBgn0025639	-0.292982	0.574546	7	1	0.5	0.75524
clinal	female	FBgn0038115	0.13617	0.49272	107	12	11.5	0.94905
clinal	female	FBgn0250785	-0.199365	0.871075	39	2	2.4	0.60939
clinal	female	FBgn0032706	1.68455	0.383509	14	3	0.3	0.004
clinal	female	FBgn0051676	-0.250494	0.542821	7	1	0.4	0.68531
clinal	female	FBgn0052196	-0.231465	0.540902	8	1	0.4	0.64935
clinal	female	XLOC_006357	-0.0960508	0.343812	8	1	0.2	0.37363
clinal	female	XLOC_006067	-0.312576	0.570671	14	1	0.6	0.90909
clinal	female	XLOC_011977	-0.164069	0.436629	6	1	0.3	0.56344
clinal	female	FBgn0039993	-0.245907	0.485111	18	1	0.5	0.85914
clinal	female	XLOC_019320	0.611661	0.821856	68	5	3.7	0.61938
clinal	female	XLOC_017923	1.37605	0.605577	17	3	0.8	0.06593
clinal	female	XLOC_017928	-0.217629	0.46649	9	1	0.4	0.67532
clinal	female	FBgn0050046	0.672542	0.810915	33	3	1.9	0.58741
clinal	female	FBgn0031460	-0.856899	0.706302	85	3	5.8	0.13986
clinal	female	FBgn0031760	1.19265	0.846326	50	5	2.4	0.20979
clinal	female	FBgn0034351	0.983359	0.720298	36	3	1.3	0.28571
clinal	female	FBgn0031483	-0.438597	0.675658	11	1	0.8	0.86713
clinal	female	FBgn0031484	1.49979	0.732066	28	4	1.3	0.07393
clinal	female	FBgn0051157	1.18141	0.818229	35	7	3.8	0.15385
clinal	female	XLOC_019333	-0.634684	0.745869	15	1	1.1	0.63936
clinal	female	XLOC_000627	-0.685592	0.764838	16	1	1.2	0.58741
clinal	female	FBgn0019982	0	0	2	1	0.1	0.25375
clinal	female	FBgn0031609	1.47076	0.622991	12	3	0.7	0.05794
clinal	female	FBgn0031631	-0.101449	0.440468	3	1	0.1	0.27572
clinal	female	FBgn0265499	4.65972	0.739965	31	18	1.3	0
clinal	female	FBgn0040554	-0.224396	0.509365	79	9	10.7	0.47552
clinal	female	FBgn0031768	-0.508353	0.688797	13	1	0.9	0.82517
clinal	female	FBgn0010926	-1.20131	0.866222	21	1	2.2	0.22777
clinal	female	FBgn0036853	-0.0300752	0.244325	3	1	0.1	0.26573
clinal	female	FBgn0037792	1.54859	0.83194	13	4	1.5	0.09191
clinal	female	FBgn0031791	0.832596	0.585875	11	2	0.6	0.23177
clinal	female	FBgn0015776	2.53675	0.69057	12	5	0.8	0.004
clinal	female	FBgn0260856	0.0474368	0.845938	29	2	1.9	0.86713
clinal	female	FBgn0037548	-0.896773	0.847773	19	1	1.7	0.36164
clinal	female	FBgn0031877	3.13475	0.479913	6	4	0.3	0
clinal	female	FBgn0085322	0.263729	0.819213	16	2	1.6	0.92507
clinal	female	FBgn0035065	-0.340418	0.575165	18	1	0.7	0.98901
clinal	female	FBgn0010786	-0.811033	0.795212	29	1	1.5	0.43756
clinal	female	FBgn0031886	2.06321	0.793192	28	6	1.6	0.00799
clinal	female	FBgn0038291	-0.943997	0.848667	16	1	1.7	0.2977
clinal	female	XLOC_003976	-0.294314	0.55254	11	1	0.5	0.83516
clinal	female	FBgn0035696	-1.54814	0.826062	80	1	3.1	0.07592
clinal	female	FBgn0031925	-1.46165	0.817072	59	1	2.9	0.06394
clinal	female	FBgn0041181	1.29243	0.412398	5	2	0.3	0.04595
clinal	female	FBgn0031979	0	0	2	1	0.1	0.23377
clinal	female	FBgn0033697	1.25224	0.79533	34	4	1.7	0.16983
clinal	female	FBgn0261437	-0.389117	0.629755	13	1	0.7	0.999
clinal	female	FBgn0027780	-0.349518	0.601727	12	1	0.6	0.97702
clinal	female	FBgn0033199	-0.285327	0.85254	50	2	2.6	0.53946
clinal	female	FBgn0032079	-0.799466	0.773363	32	1	1.5	0.39361
clinal	female	FBgn0032084	2.81567	0.833722	58	16	3.3	0
clinal	female	FBgn0039304	-0.407338	0.851146	33	2	2.8	0.42957
clinal	female	FBgn0034800	-1.35264	0.82094	48	1	2.6	0.13187
clinal	female	FBgn0027580	3.80686	0.674095	13	8	0.8	0
clinal	female	FBgn0045823	-0.347279	0.848149	49	2	2.7	0.49151
clinal	female	FBgn0035262	-0.34157	0.720571	88	4	5.5	0.40759
clinal	female	FBgn0262901	1.02322	0.825244	37	4	2	0.30569
clinal	female	FBgn0033907	2.45537	0.421832	5	3	0.3	0.002
clinal	female	FBgn0013773	-0.790367	0.750312	60	1	1.5	0.45554
clinal	female	FBgn0010241	1.89362	0.451237	3	2	0.1	0.00999
clinal	female	FBgn0053977	0.701555	0.881334	20	3	1.9	0.5994
clinal	female	FBgn0024732	-0.135228	0.389647	9	1	0.2	0.3996
clinal	female	FBgn0053505	-0.294998	0.56371	8	1	0.5	0.77123
clinal	female	FBgn0040257	1.78748	0.794312	52	12	4.6	0.002
clinal	female	FBgn0034058	-0.610054	0.696814	31	1	1.1	0.62138
clinal	female	FBgn0010051	1.43233	0.826807	74	8	3.5	0.05594
clinal	female	FBgn0266958	-0.779383	0.763629	23	1	1.4	0.52947
clinal	female	FBgn0038803	-0.479448	0.700277	7	1	0.9	0.74725
clinal	female	FBgn0038118	-0.034394	0.18318	541	71	72.9	0.77722
clinal	female	FBgn0263864	1.29628	0.798748	97	8	3.8	0.06194
clinal	female	FBgn0262567	-1.12554	0.811033	70	1	2.2	0.18182
clinal	female	FBgn0034470	-0.168631	0.467756	6	1	0.2	0.3996
clinal	female	FBgn0037282	-0.605813	0.747654	12	1	1.1	0.64535
clinal	female	FBgn0034237	-0.252149	0.516576	11	1	0.5	0.80519
clinal	female	FBgn0000024	-0.439504	0.888446	28	2	2.9	0.43157
clinal	female	FBgn0027934	-1.11259	0.85622	28	1	2.1	0.24376
clinal	female	FBgn0035941	2.2802	0.621029	18	5	0.8	0.004
clinal	female	FBgn0033479	-1.91668	0.819481	67	1	4	0.04196
clinal	female	FBgn0034330	0	0	2	1	0.1	0.17982
clinal	female	FBgn0263445	2.9417	0.870362	44	14	2.7	0
clinal	female	FBgn0034356	-0.0495301	0.276855	4	1	0.1	0.25574
clinal	female	FBgn0052373	-0.237182	0.835413	45	2	2.5	0.56743
clinal	female	FBgn0001098	-0.983182	0.799998	33	1	1.8	0.32368
clinal	female	FBgn0267028	0.983442	0.787164	91	7	4.1	0.22378
clinal	female	FBgn0051436	1.17398	0.868481	18	4	2	0.27173
clinal	female	FBgn0034399	-0.273789	0.521921	16	1	0.5	0.86713
clinal	female	FBgn0264721	1.26416	0.686233	18	3	1	0.13387
clinal	female	FBgn0086656	-0.364861	0.577573	16	1	0.7	0.90909
clinal	female	FBgn0034485	-0.122661	0.430386	6	1	0.3	0.47952
clinal	female	FBgn0052099	3.29991	0.661001	109	38	6.1	0
clinal	female	FBgn0034628	0.804552	0.606138	11	2	0.6	0.24176
clinal	female	FBgn0027360	0	0	2	1	0.1	0.13187
clinal	female	FBgn0004629	-0.951184	0.798812	22	1	1.7	0.32967
clinal	female	FBgn0035957	1.3573	0.774474	26	4	1.6	0.11389
clinal	female	FBgn0022986	-0.355823	0.591546	13	1	0.7	0.93107
clinal	female	FBgn0034735	-0.13208	0.439282	4	1	0.2	0.35964
clinal	female	FBgn0261584	-0.611013	0.697904	26	1	1.2	0.5974
clinal	female	FBgn0035206	-0.117647	0.472328	3	1	0.1	0.27173
clinal	female	FBgn0085240	-0.348416	0.594183	11	1	0.6	0.88112
clinal	female	FBgn0035943	5.06256	0.781335	31	21	1.7	0
clinal	female	FBgn0015277	-0.198989	0.476149	9	1	0.4	0.68332
clinal	female	FBgn0002174	0	0	2	1	0.1	0.16983
clinal	female	FBgn0011297	-0.12526	0.378297	7	1	0.3	0.48352
clinal	female	FBgn0040255	-0.181653	0.490597	6	1	0.3	0.56743
clinal	female	FBgn0266083	2.90439	0.793521	34	10	1.7	0
clinal	female	XLOC_022154	1.45199	0.817581	36	9	4.3	0.03996
clinal	female	FBgn0259707	-1.45391	0.819896	105	1	2.9	0.09191
clinal	female	FBgn0035035	-0.916871	0.798053	31	1	1.7	0.34366
clinal	female	FBgn0043792	1.43087	0.748445	25	4	1.4	0.08392
clinal	female	FBgn0026761	-0.338494	0.590196	12	1	0.7	0.96104
clinal	female	FBgn0050026	-0.0939597	0.424619	3	1	0.2	0.2977
clinal	female	FBgn0058354	1.82235	0.583209	25	4	0.8	0.01199
clinal	female	FBgn0033101	3.56961	0.550098	21	9	0.6	0
clinal	female	FBgn0033205	0	0	2	1	0.1	0.23576
clinal	female	FBgn0013308	-0.269669	0.537761	11	1	0.6	0.91708
clinal	female	FBgn0033240	-0.190356	0.483801	8	1	0.4	0.66533
clinal	female	FBgn0033302	-0.51088	0.701255	15	1	0.9	0.80519
clinal	female	FBgn0033379	-0.286461	0.56683	9	1	0.5	0.87113
clinal	female	FBgn0033408	-0.126166	0.430083	4	1	0.2	0.4016
clinal	female	FBgn0033434	0.769724	0.811633	28	3	1.8	0.50549
clinal	female	FBgn0033428	0.587188	0.814066	57	3	2.1	0.65335
clinal	female	FBgn0033458	3.7649	0.676898	16	9	0.9	0
clinal	female	FBgn0038617	0	0	2	1	0	0.08192
clinal	female	FBgn0033548	2.03664	0.708051	20	5	1.1	0.004
clinal	female	FBgn0086898	1.88353	0.624994	18	4	0.8	0.00799
clinal	female	FBgn0033584	0	0	2	1	0.1	0.21179
clinal	female	FBgn0036806	-0.569836	0.707181	17	1	1	0.72527
clinal	female	FBgn0040763	1.83851	0.546587	3	2	0.2	0.02797
clinal	female	FBgn0035666	-0.0981633	0.339033	7	1	0.2	0.38561
clinal	female	FBgn0259832	0.822315	0.543981	13	2	0.6	0.22977
clinal	female	FBgn0036545	0.28572	0.725473	102	6	5.5	0.93107
clinal	female	FBgn0033686	4.18018	0.852126	38	20	2.2	0
clinal	female	FBgn0033683	-0.08	0.393496	3	1	0.1	0.24975
clinal	female	FBgn0265375	-0.814388	0.795184	69	2	3.8	0.17582
clinal	female	FBgn0261625	1.47011	0.411904	4	2	0.2	0.02997
clinal	female	FBgn0050488	2.34826	0.80198	27	7	1.6	0.002
clinal	female	FBgn0050486	1.80659	0.7986	24	5	1.5	0.03397
clinal	female	XLOC_020952	-0.936244	0.865032	13	1	1.6	0.38561
clinal	female	FBgn0036090	-1.37986	0.838116	49	1	2.7	0.13387
clinal	female	XLOC_024923	1.01442	0.906326	26	5	3	0.36164
clinal	female	FBgn0052856	0.351981	0.522057	103	12	10.1	0.62338
clinal	female	FBgn0038504	-0.258122	0.666514	4	1	0.4	0.6993
clinal	female	FBgn0036116	0.76697	0.586228	12	2	0.7	0.32168
clinal	female	FBgn0036157	0	0	2	1	0.1	0.24376
clinal	female	FBgn0036186	2.5176	0.811272	37	10	2.3	0
clinal	female	XLOC_013765	0.744136	0.751073	102	8	5.4	0.37363
clinal	female	FBgn0004431	-2.36604	0.691946	95	1	5.3	0.01598
clinal	female	FBgn0250825	4.94759	0.620478	122	77	6.9	0
clinal	female	FBgn0038236	0.64161	0.721808	10	2	0.9	0.48152
clinal	female	FBgn0042111	0.528588	0.251375	466	49	35.5	0.01998
clinal	female	FBgn0086662	2.05549	0.840166	28	8	2.6	0.002
clinal	female	FBgn0038296	1.49956	0.854519	27	7	3.2	0.06394
clinal	female	FBgn0040389	1.27973	0.449544	5	2	0.2	0.03796
clinal	female	FBgn0004666	2.33076	0.837334	34	14	4.6	0
clinal	female	FBgn0087035	-0.240183	0.481252	12	1	0.4	0.71528
clinal	female	FBgn0029114	0.983397	0.508369	8	2	0.5	0.14386
clinal	female	FBgn0035249	-0.369989	0.642482	10	1	0.7	0.98302
clinal	female	XLOC_017927	2.89382	0.546376	10	5	0.5	0.002
clinal	female	FBgn0036646	1.7605	0.687329	18	4	1	0.02398
clinal	female	FBgn0004587	-0.650048	0.797933	9	1	1.1	0.63536
clinal	female	FBgn0036666	-0.349024	0.810568	50	2	2.7	0.45155
clinal	female	XLOC_026825	-0.117647	0.472578	3	1	0.1	0.23976
clinal	female	FBgn0036733	1.3092	0.836839	46	6	2.8	0.13387
clinal	female	FBgn0037819	0.409501	0.668163	62	8	6.7	0.71728
clinal	female	FBgn0260027	-0.282545	0.566633	10	1	0.5	0.8012
clinal	female	FBgn0052027	0.238582	0.797854	32	2	1.6	0.9011
clinal	female	FBgn0039232	2.11506	0.748674	9	4	0.9	0.02198
clinal	female	XLOC_022426	1.50165	0.557558	13	3	0.7	0.02997
clinal	female	XLOC_018344	-0.0997819	0.369452	6	1	0.2	0.33766
clinal	female	FBgn0260874	0.564643	0.667179	16	2	1	0.52148
clinal	female	FBgn0013799	0.702669	0.630525	13	2	0.9	0.4036
clinal	female	FBgn0000447	-0.150719	0.88677	21	2	2.3	0.63936
clinal	female	FBgn0250791	1.733	0.741077	81	13	4.8	0
clinal	female	FBgn0036973	4.40235	0.560687	6	5	0.4	0
clinal	female	FBgn0037061	2.41704	0.870925	48	11	2.7	0
clinal	female	FBgn0037065	1.75969	0.718863	16	4	1	0.02997
clinal	female	FBgn0028671	1.73954	0.780682	66	12	4.5	0.00599
clinal	female	FBgn0037092	0	0	2	1	0.1	0.24176
clinal	female	XLOC_019976	-0.516044	0.677213	22	1	1	0.76124
clinal	female	FBgn0029002	2.1203	0.724408	18	5	1.1	0.00599
clinal	female	FBgn0027082	1.58014	0.495967	14	3	0.5	0.01598
clinal	female	FBgn0035393	-0.410049	0.665567	11	1	0.7	0.93506
clinal	female	FBgn0052281	0.221927	0.892392	44	3	2.9	0.94505
clinal	female	FBgn0052279	0.883204	0.552484	9	2	0.5	0.2038
clinal	female	FBgn0052282	2.3501	0.569982	9	4	0.6	0
clinal	female	FBgn0035581	-0.214048	0.496973	8	1	0.4	0.6993
clinal	female	FBgn0039766	2.14776	0.718921	32	6	1.3	0.002
clinal	female	FBgn0035587	2.62585	0.65539	17	6	0.9	0
clinal	female	FBgn0037822	3.05322	0.789823	13	7	1.3	0
clinal	female	FBgn0010894	0.545583	0.718732	16	2	1.1	0.54745
clinal	female	FBgn0039527	-1.56858	0.662191	64	2	6	0.02797
clinal	female	FBgn0035151	1.24092	0.654586	19	3	0.9	0.12188
clinal	female	FBgn0035721	2.33411	0.779157	29	7	1.5	0
clinal	female	FBgn0035805	-0.316545	0.592949	8	1	0.5	0.85115
clinal	female	FBgn0052364	0	0	2	1	0.1	0.21379
clinal	female	FBgn0035960	-0.144748	0.398089	9	1	0.3	0.52148
clinal	female	FBgn0039323	-0.492666	0.698478	11	1	0.9	0.74925
clinal	female	FBgn0001224	-0.332422	0.580759	12	1	0.6	0.93506
clinal	female	FBgn0036024	5.11184	0.616976	11	9	0.7	0
clinal	female	FBgn0261530	-0.128694	0.458017	4	1	0.3	0.46753
clinal	female	FBgn0038299	0.163871	0.514726	75	11	10.4	0.93107
clinal	female	FBgn0027575	1.40423	0.872144	32	7	3.4	0.08392
clinal	female	FBgn0039849	3.27387	0.793403	19	9	1.4	0
clinal	female	FBgn0262003	-0.296761	0.639645	5	1	0.5	0.82517
clinal	female	FBgn0038511	1.03994	0.714264	5	2	0.7	0.24975
clinal	female	FBgn0034869	-0.286397	0.535139	9	1	0.5	0.86314
clinal	female	FBgn0011481	-0.92608	0.830554	16	1	1.6	0.38362
clinal	female	FBgn0026250	0.409332	0.828962	40	4	3.3	0.87712
clinal	female	FBgn0260779	-0.608798	0.882362	24	2	3.2	0.30969
clinal	female	FBgn0038662	-1.40671	0.926446	21	1	2.7	0.0979
clinal	female	FBgn0037551	-0.045965	0.654538	75	7	7.7	0.69331
clinal	female	FBgn0010768	1.76771	0.641713	3	2	0.4	0.09391
clinal	female	FBgn0038704	-0.551505	0.78731	6	1	0.9	0.80719
clinal	female	FBgn0037934	-0.305228	0.634796	5	1	0.5	0.76523
clinal	female	FBgn0264706	1.76213	0.669323	7	3	0.7	0.04595
clinal	female	FBgn0038893	2.49863	0.856427	25	10	2.8	0
clinal	female	FBgn0038961	1.26936	0.691824	4	2	0.5	0.16783
clinal	female	FBgn0264991	-0.525783	0.690869	56	4	6	0.28571
clinal	female	FBgn0053111	5.0639	0.758605	8	7	1	0
clinal	female	FBgn0085792	2.58571	0.882781	27	11	3	0
clinal	female	FBgn0051370	-1.13758	0.856643	27	1	2.1	0.23576
clinal	female	FBgn0039419	-0.219436	0.626058	3	1	0.4	0.63936
clinal	female	FBgn0051072	-0.13092	0.902681	17	2	2.2	0.65734
clinal	female	FBgn0039487	1.9489	0.815077	14	5	1.6	0.01598
clinal	female	FBgn0039501	-0.585853	0.783941	7	1	0.9	0.76324
clinal	female	FBgn0039544	-0.283737	0.699041	3	1	0.3	0.58142
clinal	female	FBgn0046258	2.83425	0.689381	4	3	0.6	0.01199
clinal	female	FBgn0039777	0.527958	0.835299	24	3	2.2	0.74525
clinal	female	FBgn0039640	2.84038	0.725912	4	3	0.5	0.01798
clinal	female	FBgn0041588	1.9798	0.660279	6	3	0.6	0.03397
clinal	female	FBgn0039674	-0.08	0.393231	3	1	0.2	0.2997
clinal	female	FBgn0027583	0.777385	0.897145	24	4	2.7	0.56144
clinal	female	FBgn0266258	-0.104167	0.445552	3	1	0.2	0.38362
clinal	female	FBgn0039751	-1.48024	0.884224	24	1	2.8	0.11189
clinal	female	FBgn0037469	-0.313613	0.631297	5	1	0.6	0.92507
clinal	female	FBgn0262982	-0.211629	0.578279	4	1	0.4	0.7033
clinal	female	FBgn0261508	4.08863	0.850708	40	22	2.9	0
clinal	female	FBgn0015571	-2.31505	0.738313	60	1	5.1	0.00999
clinal	female	FBgn0265318	-0.202247	0.604117	3	1	0.3	0.53347
clinal	female	FBgn0037657	1.38907	0.557593	4	2	0.3	0.06194
clinal	female	FBgn0037743	-0.432607	0.719532	6	1	0.6	0.93506
clinal	female	FBgn0037807	-1.09056	0.851763	20	1	2	0.23177
clinal	female	FBgn0037812	1.33271	0.732536	11	3	1	0.14386
clinal	female	FBgn0037889	0.819337	0.846761	26	4	2.6	0.48951
clinal	female	FBgn0037935	0.653457	0.709862	11	2	0.9	0.42957
clinal	female	FBgn0037975	1.0069	0.63402	6	2	0.4	0.15185
clinal	female	FBgn0261290	3.01011	0.865096	27	12	2.6	0
clinal	female	FBgn0038139	-0.183389	0.889373	18	2	2.3	0.61738
clinal	female	FBgn0038198	2.39713	0.774832	11	5	1.1	0.004
seasonal	female	FBgn0024150	1.45469	0.436318	4	2	0.2	0.03596
seasonal	female	FBgn0040064	-0.774014	0.762256	23	1	1.4	0.4955
seasonal	female	FBgn0034728	0.578114	0.679001	18	2	1	0.5035
seasonal	female	FBgn0026718	-0.143957	0.607282	119	6	7.1	0.57542
seasonal	female	FBgn0083030	-0.0503957	0.852461	63	3	3.5	0.66334
seasonal	female	FBgn0037490	-1.15709	0.757796	103	2	4.8	0.0959
seasonal	female	FBgn0051926	-0.864861	0.548854	182	5	9.4	0.0999
seasonal	female	FBgn0051974	1.41788	0.805053	77	9	4	0.02597
seasonal	female	FBgn0032225	-0.21762	0.51489	7	1	0.4	0.64136
seasonal	female	FBgn0040775	-0.194672	0.437328	260	11	13	0.50949
seasonal	female	FBgn0032234	1.69871	0.551564	9	3	0.5	0.01798
seasonal	female	FBgn0001217	0.455712	0.199469	1015	74	55.5	0.02398
seasonal	female	XLOC_019450	-0.504494	0.662524	19	1	0.9	0.82717
seasonal	female	FBgn0039315	-0.564076	0.722781	21	1	1.1	0.61938
seasonal	female	FBgn0034986	0.167226	0.815893	60	3	2.9	0.87712
seasonal	female	FBgn0032614	0.0907491	0.867402	61	3	3.1	0.7952
seasonal	female	FBgn0027929	0.237406	0.74057	90	5	4.7	0.95704
seasonal	female	XLOC_006253	0.936512	0.479512	10	2	0.5	0.16384
seasonal	female	FBgn0058461	-1.46135	0.706724	111	2	5.8	0.04995
seasonal	female	FBgn0032286	-0.421551	0.646766	13	1	0.7	0.95504
seasonal	female	FBgn0033060	1.32843	0.854236	57	6	2.8	0.11788
seasonal	female	FBgn0032681	0.739381	0.623096	13	2	0.7	0.28771
seasonal	female	FBgn0034915	-2.0209	0.815675	90	1	4.4	0.02198
seasonal	female	FBgn0026566	-0.304547	0.585998	15	1	0.6	0.95904
seasonal	female	FBgn0052436	-0.216501	0.564987	196	7	8.6	0.47353
seasonal	female	FBgn0053116	-0.58812	0.371026	350	12	18.2	0.11189
seasonal	female	FBgn0261938	-0.36672	0.609926	12	1	0.6	0.91508
seasonal	female	FBgn0016926	0.799715	0.592648	13	2	0.7	0.26374
seasonal	female	FBgn0265979	-0.364861	0.783375	90	3	4.2	0.4036
seasonal	female	FBgn0046706	-0.593162	0.701835	22	1	1.1	0.68731
seasonal	female	FBgn0037408	1.11959	0.711531	23	3	1.1	0.1998
seasonal	female	XLOC_007238	-0.358002	0.818065	55	2	2.7	0.44356
seasonal	female	FBgn0085337	-0.0264989	0.369227	313	17	17.8	0.7972
seasonal	female	FBgn0037518	1.11681	0.445431	263	23	11.6	0
seasonal	female	FBgn0030065	-0.271343	0.549598	8	1	0.4	0.73127
seasonal	female	FBgn0003888	-0.132246	0.412845	5	1	0.2	0.42757
seasonal	female	XLOC_011651	0.128868	0.84863	59	3	3	0.80719
seasonal	female	FBgn0085195	0.404896	0.744513	22	2	1.2	0.70529
seasonal	female	FBgn0032398	0.884821	0.568427	9	2	0.5	0.19181
seasonal	female	FBgn0032409	1.561	0.870411	47	7	2.9	0.06194
seasonal	female	FBgn0037489	-0.272892	0.532328	11	1	0.5	0.87313
seasonal	female	XLOC_019257	0.871652	0.589335	10	2	0.6	0.1978
seasonal	female	XLOC_015528	1.35958	0.666389	137	13	5.8	0.002
seasonal	female	FBgn0051118	-0.900992	0.796577	74	2	4	0.16783
seasonal	female	FBgn0033055	-1.26695	0.728796	103	2	5.1	0.06793
seasonal	female	FBgn0028525	-0.864644	0.695237	104	3	5.8	0.12787
seasonal	female	FBgn0031434	-0.213352	0.499899	7	1	0.4	0.62537
seasonal	female	FBgn0032450	-1.33599	0.864425	40	1	2.6	0.13986
seasonal	female	FBgn0031571	1.41047	0.79643	79	10	4.5	0.02597
seasonal	female	FBgn0035247	-0.605797	0.755865	110	3	5	0.24376
seasonal	female	XLOC_026826	3.23346	0.61535	15	7	0.6	0
seasonal	female	FBgn0045761	0.0245743	0.772779	87	4	4.3	0.74326
seasonal	female	XLOC_023004	-0.410721	0.643165	17	1	0.8	0.81319
seasonal	female	FBgn0032513	-0.18288	0.528277	4	1	0.3	0.46753
seasonal	female	FBgn0031248	-0.262438	0.517616	10	1	0.5	0.83117
seasonal	female	FBgn0260742	1.42176	0.795194	79	10	4.5	0.03397
seasonal	female	FBgn0033027	-0.143885	0.518654	3	1	0.2	0.27972
seasonal	female	XLOC_006571	-0.50732	0.670965	20	1	1	0.65335
seasonal	female	XLOC_015449	-0.102156	0.824607	78	3	3.6	0.58741
seasonal	female	FBgn0016675	-0.694589	0.717747	26	1	1.3	0.5015
seasonal	female	XLOC_019325	0.466832	0.72097	24	2	1.2	0.63536
seasonal	female	FBgn0033397	-0.623813	0.729725	27	1	1.2	0.55345
seasonal	female	XLOC_017261	-0.28568	0.533607	13	1	0.6	0.98501
seasonal	female	FBgn0037108	0.46165	0.704279	25	2	1.2	0.63936
seasonal	female	FBgn0028519	-0.106667	0.4509	3	1	0.2	0.2997
seasonal	female	FBgn0033061	-0.797487	0.791057	76	2	3.8	0.18382
seasonal	female	FBgn0039752	-0.156575	0.466101	6	1	0.3	0.52747
seasonal	female	FBgn0052817	-0.362721	0.620034	15	1	0.7	0.97103
seasonal	female	FBgn0023090	-0.637026	0.465583	237	8	12.7	0.14386
seasonal	female	FBgn0033518	0.93432	0.569388	8	2	0.4	0.14186
seasonal	female	FBgn0260860	0.243917	0.616044	150	8	7.3	0.91309
seasonal	female	FBgn0267986	-0.152563	0.468728	4	1	0.2	0.37363
seasonal	female	FBgn0033059	1.79422	0.811227	39	6	1.9	0.02997
seasonal	female	FBgn0000055	0	0	2	1	0.1	0.22178
seasonal	female	FBgn0028949	0.26538	0.768005	28	2	1.5	0.89311
seasonal	female	XLOC_011759	-0.216912	0.819801	83	3	3.8	0.51149
seasonal	female	FBgn0033799	1.22088	0.673861	20	3	1	0.13786
seasonal	female	FBgn0051687	0.255352	0.456796	223	13	11.4	0.68731
seasonal	female	FBgn0040551	0.0476031	0.804956	80	4	4.3	0.76523
seasonal	female	FBgn0001978	-0.502556	0.67081	16	1	0.9	0.81119
seasonal	female	FBgn0032793	0.211333	0.784588	30	2	1.6	0.96503
seasonal	female	FBgn0037617	1.31009	0.761179	31	4	1.6	0.12787
seasonal	female	FBgn0265651	-0.53404	0.714084	16	1	0.9	0.77722
seasonal	female	FBgn0004427	-0.121298	0.451902	4	1	0.2	0.39161
seasonal	female	FBgn0028853	-0.165778	0.456038	5	1	0.3	0.47752
seasonal	female	FBgn0037811	0.960022	0.761598	28	3	1.4	0.2997
seasonal	female	FBgn0033720	-0.24278	0.518922	9	1	0.4	0.68132
seasonal	female	XLOC_006268	0.510768	0.709702	21	2	1.1	0.57343
seasonal	female	FBgn0051472	0.663787	0.596193	193	12	8.3	0.28771
seasonal	female	FBgn0032843	-1.57586	0.669767	112	2	6.2	0.03197
seasonal	female	FBgn0031717	0.926192	0.540094	9	2	0.5	0.14985
seasonal	female	FBgn0020414	-0.0839161	0.402396	3	1	0.1	0.28571
seasonal	female	FBgn0051875	-0.303598	0.596062	8	1	0.5	0.74126
seasonal	female	FBgn0033735	-1.08335	0.836029	42	1	2.1	0.24775
seasonal	female	FBgn0015075	0.944157	0.502431	10	2	0.5	0.13786
seasonal	female	FBgn0040262	1.94326	0.333232	3	2	0.1	0.00799
seasonal	female	FBgn0263873	-0.966746	0.797845	33	1	1.8	0.28372
seasonal	female	FBgn0031356	0	0	2	1	0.1	0.22777
seasonal	female	FBgn0037298	-0.57831	0.720837	22	1	1.1	0.59141
seasonal	female	FBgn0042213	1.92621	0.623219	16	4	0.8	0.01199
seasonal	female	XLOC_006363	-0.0844063	0.356946	4	1	0.2	0.33766
seasonal	female	FBgn0038815	0.853569	0.77208	30	3	1.6	0.40759
seasonal	female	FBgn0032638	1.1809	0.824233	48	5	2.5	0.17582
seasonal	female	FBgn0032640	-0.162426	0.466761	5	1	0.3	0.44955
seasonal	female	FBgn0032673	-1.6898	0.838014	63	1	3.5	0.04795
seasonal	female	FBgn0040994	-0.174687	0.737133	94	4	4.9	0.54146
seasonal	female	FBgn0039591	-0.150531	0.744087	95	4	4.9	0.58741
seasonal	female	FBgn0002939	1.88832	0.737219	25	5	1.3	0.00799
seasonal	female	FBgn0054021	0.0884797	0.434472	285	14	13.7	0.997
seasonal	female	FBgn0053509	-2.32161	0.740953	100	1	5.3	0.01798
seasonal	female	FBgn0014000	-0.497552	0.663045	18	1	0.9	0.77123
seasonal	female	FBgn0086681	0.940031	0.537411	9	2	0.5	0.14585
seasonal	female	FBgn0264984	0.607625	0.827618	59	5	3.7	0.60739
seasonal	female	FBgn0004428	0.132081	0.566106	166	8	7.8	0.95704
seasonal	female	FBgn0020381	0.923817	0.556774	9	2	0.5	0.15984
seasonal	female	FBgn0035073	0.196083	0.785376	81	4	3.9	0.89311
seasonal	female	FBgn0041789	-0.367313	0.625819	13	1	0.7	0.997
seasonal	female	FBgn0032822	-0.454956	0.36874	324	13	18	0.18981
seasonal	female	FBgn0259936	-0.159461	0.471735	223	10	11.6	0.57742
seasonal	female	XLOC_019318	-1.09622	0.784389	45	1	2.1	0.24376
seasonal	female	FBgn0032836	0.20344	0.849503	52	3	2.9	0.8991
seasonal	female	FBgn0026602	-0.397515	0.769859	89	3	4.3	0.37762
seasonal	female	FBgn0063491	-0.344355	0.838481	50	2	2.7	0.43756
seasonal	female	FBgn0083021	-0.159704	0.818964	69	3	3.7	0.57343
seasonal	female	FBgn0032869	-1.22219	0.849971	42	1	2.4	0.16384
seasonal	female	FBgn0053318	-0.87495	0.784436	29	1	1.6	0.4016
seasonal	female	FBgn0025639	-0.233544	0.5399	7	1	0.4	0.67732
seasonal	female	FBgn0033904	0.845593	0.557412	11	2	0.6	0.21179
seasonal	female	FBgn0038115	0.58944	0.684353	107	8	5.9	0.49151
seasonal	female	FBgn0039017	-0.798575	0.78112	30	1	1.5	0.46753
seasonal	female	FBgn0051676	-0.226494	0.522727	7	1	0.4	0.62737
seasonal	female	XLOC_006364	-0.136175	0.418188	5	1	0.3	0.47752
seasonal	female	FBgn0033928	1.05395	0.741369	27	3	1.2	0.25375
seasonal	female	XLOC_006067	1.46902	0.609118	14	3	0.7	0.05994
seasonal	female	FBgn0030451	1.02139	0.769972	24	3	1.3	0.29171
seasonal	female	XLOC_003055	-0.562541	0.687217	21	1	1.1	0.67532
seasonal	female	FBgn0051681	-0.316044	0.583034	8	1	0.5	0.76923
seasonal	female	XLOC_011663	-0.17322	0.548723	4	1	0.2	0.36563
seasonal	female	FBgn0039742	0.651593	0.64764	18	2	0.9	0.41159
seasonal	female	XLOC_019320	0.554708	0.824915	68	4	3.1	0.74326
seasonal	female	XLOC_017923	-0.388215	0.604371	17	1	0.7	0.95904
seasonal	female	XLOC_017925	-0.0813008	0.396573	3	1	0.1	0.24575
seasonal	female	XLOC_017926	-0.107155	0.394157	5	1	0.2	0.41758
seasonal	female	XLOC_017928	-0.194858	0.466144	9	1	0.3	0.58342
seasonal	female	FBgn0250835	-0.225685	0.555282	5	1	0.3	0.46953
seasonal	female	FBgn0031460	-0.191041	0.750353	85	4	5	0.51548
seasonal	female	FBgn0031760	-1.48472	0.828282	50	1	2.9	0.12987
seasonal	female	FBgn0031459	-0.427674	0.663949	15	1	0.8	0.87712
seasonal	female	FBgn0034351	-0.0354192	0.789125	36	2	2	0.72527
seasonal	female	FBgn0031519	-0.0995044	0.385325	4	1	0.2	0.44555
seasonal	female	FBgn0051776	-0.104651	0.446666	3	1	0.2	0.34565
seasonal	female	FBgn0051157	1.19826	0.802015	35	4	1.8	0.19181
seasonal	female	XLOC_019333	-0.379288	0.605133	15	1	0.7	0.95504
seasonal	female	FBgn0035515	-0.789988	0.765101	30	1	1.4	0.49351
seasonal	female	FBgn0019982	0	0	2	1	0.1	0.25974
seasonal	female	FBgn0031609	0.737436	0.63087	12	2	0.7	0.32767
seasonal	female	FBgn0031663	-0.245252	0.530489	8	1	0.5	0.76923
seasonal	female	FBgn0031695	0	0	2	1	0.1	0.24575
seasonal	female	FBgn0031710	1.20965	0.531832	5	2	0.3	0.07393
seasonal	female	FBgn0040554	0.853973	0.785777	79	7	4.5	0.31568
seasonal	female	FBgn0031768	1.44576	0.606162	13	3	0.7	0.05594
seasonal	female	FBgn0010926	1.12545	0.695506	21	3	1.1	0.18781
seasonal	female	FBgn0260856	-0.78217	0.743124	29	1	1.4	0.53347
seasonal	female	FBgn0037548	0.553079	0.679186	19	2	0.9	0.4995
seasonal	female	FBgn0085322	-0.512033	0.699361	16	1	0.9	0.82318
seasonal	female	FBgn0035065	-0.539053	0.693387	18	1	0.9	0.83117
seasonal	female	FBgn0010786	-0.666582	0.708572	29	1	1.3	0.53347
seasonal	female	FBgn0031886	0.223237	0.797953	28	2	1.6	0.91708
seasonal	female	FBgn0031925	-0.559482	0.852241	59	2	3.2	0.34366
seasonal	female	FBgn0260941	-1.20771	0.845159	52	1	2.4	0.15784
seasonal	female	FBgn0033697	0.151989	0.797523	34	2	1.7	0.98901
seasonal	female	FBgn0027094	-0.349423	0.612792	10	1	0.6	0.94306
seasonal	female	FBgn0027780	2.56728	0.642521	12	5	0.7	0.004
seasonal	female	FBgn0033199	-0.162969	0.85253	50	2	2.4	0.62737
seasonal	female	FBgn0032079	-1.03056	0.823605	32	1	1.9	0.33367
seasonal	female	FBgn0032084	-1.69601	0.845919	58	1	3.4	0.08591
seasonal	female	FBgn0034800	0.395937	0.848449	48	3	2.4	0.88312
seasonal	female	FBgn0027580	-0.362433	0.606028	13	1	0.7	0.97502
seasonal	female	FBgn0036022	-0.0356171	0.235574	4	1	0.2	0.35564
seasonal	female	FBgn0035264	1.80342	0.628296	19	4	0.9	0.01399
seasonal	female	FBgn0045823	0.442293	0.849711	49	3	2.4	0.83317
seasonal	female	FBgn0035262	1.88938	0.796287	88	12	4	0
seasonal	female	FBgn0262901	-0.961977	0.817896	37	1	1.8	0.31169
seasonal	female	FBgn0033907	-0.144648	0.429628	5	1	0.2	0.44955
seasonal	female	FBgn0013773	0.184759	0.848935	60	3	2.9	0.90909
seasonal	female	XLOC_009031	-0.441247	0.63606	18	1	0.8	0.84316
seasonal	female	FBgn0053977	-0.604847	0.709659	20	1	1.1	0.69331
seasonal	female	FBgn0024732	-0.177133	0.455045	9	1	0.4	0.72727
seasonal	female	FBgn0033963	3.09765	0.484755	9	5	0.4	0
seasonal	female	FBgn0053505	1.03122	0.457627	8	2	0.4	0.09191
seasonal	female	FBgn0033981	0	0	2	1	0.1	0.20779
seasonal	female	XLOC_019524	-0.377144	0.628854	14	1	0.7	0.95305
seasonal	female	FBgn0033987	1.20517	0.543786	5	2	0.3	0.05994
seasonal	female	FBgn0040257	1.24383	0.816575	52	5	2.4	0.16783
seasonal	female	FBgn0037341	-0.240475	0.543055	6	1	0.3	0.54945
seasonal	female	FBgn0034058	0.770229	0.779143	31	3	1.7	0.48551
seasonal	female	FBgn0034059	-0.587166	0.699702	19	1	1	0.71728
seasonal	female	FBgn0034057	-0.439172	0.641959	17	1	0.9	0.77123
seasonal	female	FBgn0010051	-1.52896	0.840413	74	1	3.1	0.08192
seasonal	female	FBgn0266958	-0.595797	0.719231	23	1	1.1	0.67133
seasonal	female	XLOC_006359	-0.147237	0.490362	4	1	0.2	0.36563
seasonal	female	FBgn0038118	0.401459	0.271713	541	39	30.5	0.13986
seasonal	female	FBgn0263864	1.14845	0.736075	97	10	5.2	0.06394
seasonal	female	FBgn0262567	0.628157	0.84525	70	5	3.7	0.64535
seasonal	female	FBgn0065048	1.02892	0.735944	23	3	1.3	0.25774
seasonal	female	FBgn0037282	-0.342941	0.576174	12	1	0.6	0.90909
seasonal	female	FBgn0000024	-0.754877	0.769558	28	1	1.5	0.40759
seasonal	female	XLOC_010544	-0.180669	0.505009	4	1	0.2	0.38561
seasonal	female	FBgn0035941	0.62246	0.628911	18	2	0.8	0.41958
seasonal	female	FBgn0033479	-1.63204	0.817604	67	1	3.3	0.07792
seasonal	female	FBgn0263445	-0.1279	0.822298	44	2	2.2	0.66134
seasonal	female	FBgn0052373	-1.10438	0.825195	45	1	2.2	0.20579
seasonal	female	FBgn0001098	0.174972	0.7998	33	2	1.7	0.999
seasonal	female	FBgn0033627	-0.625202	0.751013	24	1	1.2	0.63337
seasonal	female	FBgn0039283	-0.481013	0.663957	17	1	0.9	0.7952
seasonal	female	FBgn0051436	0.570562	0.687931	18	2	1	0.49351
seasonal	female	FBgn0034399	-0.442318	0.643183	16	1	0.8	0.82717
seasonal	female	FBgn0034422	-0.140755	0.469554	5	1	0.2	0.45155
seasonal	female	FBgn0036207	1.22182	0.486857	5	2	0.3	0.06793
seasonal	female	FBgn0038603	-0.37956	0.620307	14	1	0.7	0.95704
seasonal	female	FBgn0264721	-0.468069	0.65215	18	1	0.8	0.84915
seasonal	female	FBgn0033574	-0.0937723	0.835982	45	2	2.2	0.71928
seasonal	female	XLOC_015532	-0.43763	0.636073	17	1	0.8	0.91109
seasonal	female	FBgn0086656	-0.405071	0.617475	16	1	0.7	0.93706
seasonal	female	FBgn0265851	3.82411	0.480709	5	4	0.3	0
seasonal	female	FBgn0036173	-0.593012	0.674824	20	1	1	0.73726
seasonal	female	FBgn0034537	-0.0947368	0.425974	3	1	0.2	0.38162
seasonal	female	FBgn0050295	-0.174301	0.469451	6	1	0.3	0.47752
seasonal	female	FBgn0038610	-0.144703	0.444577	5	1	0.3	0.46553
seasonal	female	FBgn0052099	-2.30256	0.716137	109	1	5.2	0.02398
seasonal	female	FBgn0034599	-0.379284	0.602023	16	1	0.8	0.89311
seasonal	female	FBgn0050394	0	0	2	1	0.1	0.19181
seasonal	female	FBgn0034628	-0.311443	0.569012	11	1	0.5	0.7992
seasonal	female	FBgn0260720	-0.135338	0.504254	3	1	0.1	0.26573
seasonal	female	FBgn0260855	-0.266227	0.519438	11	1	0.5	0.77722
seasonal	female	FBgn0003227	0.535024	0.71285	19	2	1	0.53347
seasonal	female	FBgn0004629	-0.614421	0.716778	22	1	1.1	0.62138
seasonal	female	FBgn0034706	1.74765	0.821284	77	10	3.6	0.00599
seasonal	female	FBgn0022986	-0.319629	0.596122	13	1	0.6	0.8951
seasonal	female	FBgn0034795	-1.14134	0.837171	46	1	2.2	0.21179
seasonal	female	FBgn0261584	1.5731	0.711758	26	4	1.2	0.05794
seasonal	female	FBgn0034814	0.831867	0.55684	12	2	0.6	0.21179
seasonal	female	FBgn0035943	0.323868	0.752443	31	2	1.4	0.82517
seasonal	female	FBgn0015277	-0.254586	0.528738	9	1	0.4	0.64136
seasonal	female	FBgn0259707	-0.580896	0.758385	105	3	4.9	0.25574
seasonal	female	FBgn0035035	0.24782	0.756786	31	2	1.5	0.8971
seasonal	female	FBgn0261560	-0.214693	0.53304	8	1	0.4	0.62937
seasonal	female	FBgn0043792	-0.567998	0.709705	25	1	1.1	0.60939
seasonal	female	XLOC_006068	-0.0620155	0.348029	3	1	0.1	0.25774
seasonal	female	FBgn0026761	-0.282625	0.544336	12	1	0.6	0.93706
seasonal	female	FBgn0058354	0.442656	0.710192	25	2	1.2	0.65734
seasonal	female	XLOC_019322	-0.524328	0.680006	21	1	1	0.76723
seasonal	female	FBgn0040780	-0.381936	0.61211	14	1	0.7	0.97502
seasonal	female	FBgn0033240	-0.226024	0.518814	8	1	0.4	0.61339
seasonal	female	FBgn0035590	1.03151	0.830766	44	4	2.1	0.31968
seasonal	female	FBgn0025286	-0.287412	0.556018	12	1	0.6	0.89111
seasonal	female	FBgn0010220	0	0	2	1	0.1	0.1958
seasonal	female	FBgn0037105	-0.242837	0.50525	7	1	0.4	0.58941
seasonal	female	FBgn0033428	1.03443	0.82341	57	5	2.7	0.26973
seasonal	female	FBgn0033429	0.905486	0.768802	32	3	1.5	0.35365
seasonal	female	FBgn0027578	0.772747	0.79608	29	3	1.8	0.48551
seasonal	female	FBgn0038617	0	0	2	1	0.1	0.16384
seasonal	female	FBgn0267023	-0.891414	0.789922	36	1	1.7	0.34565
seasonal	female	FBgn0025682	0.759418	0.804292	36	3	1.7	0.4975
seasonal	female	FBgn0033548	1.22041	0.676344	20	3	1	0.13986
seasonal	female	FBgn0086898	-0.464095	0.654457	18	1	0.9	0.81718
seasonal	female	FBgn0033570	-0.220321	0.493808	8	1	0.4	0.62937
seasonal	female	FBgn0033571	0	0	2	1	0.1	0.21179
seasonal	female	FBgn0050022	-0.192117	0.491676	7	1	0.3	0.55944
seasonal	female	FBgn0033644	0	0	2	1	0.1	0.18182
seasonal	female	FBgn0036820	-1.8068	0.796101	81	1	3.8	0.03996
seasonal	female	FBgn0260932	-0.636597	0.726616	25	1	1.2	0.59141
seasonal	female	XLOC_019465	-0.116787	0.446042	4	1	0.2	0.37962
seasonal	female	FBgn0036545	-0.0221839	0.78197	102	4	4.5	0.69131
seasonal	female	FBgn0035528	0	0	2	1	0.1	0.16983
seasonal	female	FBgn0033717	-0.983454	0.813384	40	1	1.9	0.25774
seasonal	female	FBgn0010238	0.00764297	0.842737	41	2	2	0.86513
seasonal	female	FBgn0033744	-0.12672	0.405058	5	1	0.2	0.4016
seasonal	female	FBgn0050488	0.333556	0.754158	27	2	1.3	0.77123
seasonal	female	FBgn0050486	0.443249	0.719308	24	2	1.1	0.63536
seasonal	female	FBgn0085736	-0.332112	0.578462	13	1	0.6	0.8971
seasonal	female	FBgn0262112	-0.293211	0.553903	12	1	0.5	0.83516
seasonal	female	FBgn0036090	-0.151488	0.854076	49	2	2.3	0.66733
seasonal	female	XLOC_024923	-0.731928	0.781063	26	1	1.4	0.48152
seasonal	female	FBgn0037856	-0.403011	0.610879	15	1	0.7	0.97103
seasonal	female	FBgn0003710	0.349951	0.737091	29	2	1.3	0.75325
seasonal	female	FBgn0036186	-0.957978	0.824076	37	1	1.8	0.32567
seasonal	female	XLOC_013765	2.1267	0.777915	102	16	4.6	0
seasonal	female	FBgn0004431	0.362096	0.782078	95	5	4.3	0.87912
seasonal	female	FBgn0004425	-0.0652632	0.359856	4	1	0.2	0.33966
seasonal	female	FBgn0250825	-1.4535	0.693144	122	2	5.8	0.03796
seasonal	female	FBgn0036257	-0.154558	0.426887	8	1	0.4	0.63337
seasonal	female	FBgn0001085	-1.51369	0.828409	66	1	3	0.08192
seasonal	female	FBgn0042111	0.0413304	0.300672	466	25	24.8	0.997
seasonal	female	FBgn0086662	1.00776	0.734673	28	3	1.3	0.3037
seasonal	female	FBgn0038296	-0.797878	0.764364	27	1	1.5	0.44356
seasonal	female	FBgn0036335	1.156	0.438888	6	2	0.3	0.05994
seasonal	female	FBgn0035211	1.25056	0.467726	5	2	0.3	0.05594
seasonal	female	FBgn0040389	1.29338	0.397569	5	2	0.2	0.03796
seasonal	female	FBgn0004666	0.678808	0.799298	34	3	1.9	0.58941
seasonal	female	FBgn0035248	-0.276042	0.537681	12	1	0.6	0.89111
seasonal	female	FBgn0037531	0.703142	0.585257	19	2	0.8	0.34565
seasonal	female	FBgn0037979	1.24569	0.491415	5	2	0.2	0.04595
seasonal	female	FBgn0029114	-0.196193	0.484218	8	1	0.4	0.64935
seasonal	female	FBgn0036765	-0.17152	0.836739	51	2	2.3	0.64136
seasonal	female	FBgn0263599	-0.0905693	0.415289	4	1	0.1	0.27972
seasonal	female	FBgn0036563	-0.312525	0.566843	10	1	0.5	0.85315
seasonal	female	FBgn0036646	1.84894	0.615904	18	4	0.8	0.00799
seasonal	female	FBgn0265040	0.800923	0.567042	14	2	0.7	0.24975
seasonal	female	FBgn0035265	3.44743	0.674273	20	9	0.9	0
seasonal	female	FBgn0036733	-1.06774	0.825915	46	1	2.1	0.23377
seasonal	female	FBgn0262100	-0.240233	0.522683	10	1	0.4	0.73926
seasonal	female	FBgn0037819	-0.525912	0.840423	62	2	3.1	0.37762
seasonal	female	FBgn0052027	2.39805	0.73747	32	7	1.4	0
seasonal	female	XLOC_022426	-0.381215	0.623933	13	1	0.7	0.97103
seasonal	female	FBgn0000455	-0.953802	0.818932	34	1	1.8	0.36364
seasonal	female	FBgn0035295	1.6126	0.53262	12	3	0.6	0.02997
seasonal	female	FBgn0035298	0.749536	0.609657	14	2	0.6	0.25774
seasonal	female	FBgn0036899	-0.612482	0.701272	23	1	1.1	0.69131
seasonal	female	FBgn0013799	0.780037	0.581004	13	2	0.6	0.24376
seasonal	female	FBgn0000447	1.18655	0.689873	21	3	1	0.15385
seasonal	female	FBgn0036939	-0.212553	0.492874	8	1	0.4	0.63736
seasonal	female	FBgn0250791	0.889689	0.792847	81	6	3.7	0.31768
seasonal	female	FBgn0037044	-0.100868	0.384457	5	1	0.2	0.41558
seasonal	female	FBgn0037061	-0.125922	0.817993	48	2	2.2	0.67932
seasonal	female	FBgn0037065	0.658783	0.640701	16	2	0.8	0.36763
seasonal	female	FBgn0028671	-0.656026	0.827548	66	2	3.4	0.31369
seasonal	female	FBgn0026570	-0.37523	0.86042	66	2	2.8	0.44955
seasonal	female	XLOC_019976	-0.462649	0.638794	22	1	0.9	0.7992
seasonal	female	FBgn0029002	-0.461143	0.641003	18	1	0.8	0.86513
seasonal	female	FBgn0003206	-0.0366972	0.269657	3	1	0.1	0.21778
seasonal	female	FBgn0035390	1.09807	0.44417	7	2	0.3	0.06394
seasonal	female	FBgn0035393	0.857775	0.554226	11	2	0.6	0.2018
seasonal	female	FBgn0052281	0.503734	0.81101	44	3	2.2	0.71528
seasonal	female	FBgn0052278	-0.370804	0.60717	14	1	0.7	0.98501
seasonal	female	FBgn0052282	0.956798	0.505804	9	2	0.5	0.14186
seasonal	female	FBgn0010381	0	0	2	1	0.1	0.17982
seasonal	female	FBgn0052243	0.866782	0.544407	11	2	0.5	0.18581
seasonal	female	FBgn0010043	-0.190501	0.474616	6	1	0.3	0.52348
seasonal	female	FBgn0039766	-0.70015	0.74432	32	1	1.3	0.50749
seasonal	female	FBgn0035587	-0.374913	0.591187	17	1	0.8	0.87512
seasonal	female	FBgn0035591	-0.1	0.437718	3	1	0.1	0.23976
seasonal	female	FBgn0035850	-0.240782	0.527503	9	1	0.4	0.6993
seasonal	female	FBgn0010894	1.91306	0.626206	16	4	0.8	0.01598
seasonal	female	FBgn0039527	-0.690672	0.822195	64	2	3.5	0.24376
seasonal	female	FBgn0035151	-0.444597	0.638359	19	1	0.8	0.84915
seasonal	female	FBgn0035721	-0.767651	0.731811	29	1	1.4	0.47552
seasonal	female	FBgn0038719	0.639369	0.660327	17	2	0.9	0.44156
seasonal	female	FBgn0035812	1.11383	0.501289	6	2	0.3	0.07592
seasonal	female	FBgn0035879	2.15599	0.562673	12	4	0.6	0.00799
seasonal	female	XLOC_012200	0.0921843	0.820633	38	2	1.8	0.91109
seasonal	female	FBgn0050104	0	0	2	1	0.1	0.22777
seasonal	female	FBgn0001224	-0.330717	0.566552	12	1	0.5	0.82717
seasonal	female	XLOC_012210	0.00272527	0.807783	45	2	2	0.80719
seasonal	female	FBgn0027563	0	0	2	1	0.1	0.21379
seasonal	female	FBgn0038299	1.48573	0.797094	75	10	4.3	0.02398
seasonal	female	FBgn0027575	-0.873954	0.802293	32	1	1.7	0.32767
seasonal	female	FBgn0039849	1.16826	0.727662	19	3	1.1	0.20579
seasonal	female	FBgn0051097	-0.379571	0.614337	12	1	0.6	0.95305
seasonal	female	FBgn0038488	1.46371	0.42244	4	2	0.2	0.02797
seasonal	female	FBgn0038079	-1.44255	0.818705	53	1	2.8	0.0999
seasonal	female	FBgn0011481	-0.488443	0.664665	16	1	0.9	0.82318
seasonal	female	FBgn0026250	-0.0883343	0.810547	40	2	2.1	0.71129
seasonal	female	FBgn0260779	-0.736563	0.756065	24	1	1.3	0.53347
seasonal	female	FBgn0038662	-0.602369	0.728287	21	1	1.2	0.59141
seasonal	female	FBgn0037551	-0.117717	0.819633	75	3	3.6	0.61538
seasonal	female	FBgn0027784	-0.113792	0.410208	4	1	0.2	0.38961
seasonal	female	FBgn0261285	-0.260679	0.541869	9	1	0.5	0.83916
seasonal	female	FBgn0067783	-0.129412	0.493466	3	1	0.2	0.33966
seasonal	female	FBgn0264706	1.06031	0.477987	7	2	0.4	0.0959
seasonal	female	FBgn0053110	0.138931	0.803811	33	2	1.7	0.96703
seasonal	female	FBgn0264991	0.570869	0.8407	56	4	3	0.73926
seasonal	female	FBgn0053111	-0.247071	0.547592	8	1	0.4	0.6973
seasonal	female	FBgn0051370	-0.727852	0.764257	27	1	1.4	0.51349
seasonal	female	FBgn0039544	-0.177515	0.570477	3	1	0.2	0.33766
seasonal	female	FBgn0039612	-0.507835	0.678628	17	1	1	0.71329
seasonal	female	FBgn0264077	3.92982	0.577754	13	8	0.6	0
seasonal	female	FBgn0027583	1.54185	0.735718	24	4	1.2	0.05994
seasonal	female	FBgn0266258	-0.048	0.30733	3	1	0.1	0.24975
seasonal	female	XLOC_025811	-0.129032	0.493333	3	1	0.1	0.24775
seasonal	female	FBgn0039751	1.0969	0.718449	24	3	1.2	0.22178
seasonal	female	FBgn0039800	-0.339933	0.585639	13	1	0.6	0.8991
seasonal	female	FBgn0039836	0	0	2	1	0.1	0.16783
seasonal	female	FBgn0262982	-0.0890428	0.365997	4	1	0.2	0.35564
seasonal	female	FBgn0015571	1.03909	0.845285	60	5	2.8	0.29171
seasonal	female	FBgn0037525	0.397816	0.734299	29	2	1.2	0.6953
seasonal	female	FBgn0053189	-0.130702	0.429524	5	1	0.2	0.38561
seasonal	female	FBgn0261015	-0.201639	0.466369	10	1	0.4	0.6993
seasonal	female	FBgn0037807	1.20715	0.698138	20	3	1	0.15185
seasonal	female	FBgn0037901	-0.199997	0.4917	6	1	0.3	0.56144
seasonal	female	FBgn0037935	-0.355467	0.625421	11	1	0.6	0.89111
seasonal	female	FBgn0037944	-0.163934	0.550135	3	1	0.2	0.36963
seasonal	female	FBgn0037960	3.03654	0.441119	4	3	0.2	0
seasonal	female	FBgn0037975	1.18435	0.447693	6	2	0.3	0.05794
seasonal	female	FBgn0037978	1.50198	0.353969	4	2	0.2	0.01998
seasonal	female	FBgn0016693	-0.117647	0.471978	3	1	0.2	0.33966
seasonal	female	FBgn0261290	-0.80162	0.76931	27	1	1.5	0.47353
seasonal	female	FBgn0038139	-0.586249	0.740466	18	1	1.1	0.64336
clinal	male	FBgn0051755	0.573412	0.667557	17	2	1	0.52947
clinal	male	FBgn0265907	-0.950234	0.464018	275	6	11.9	0.04196
clinal	male	XLOC_003146	-0.98143	0.664644	163	3	6.3	0.08991
clinal	male	FBgn0052817	2.20959	0.485112	12	4	0.4	0
clinal	male	FBgn0264962	-0.283227	0.530656	22	1	0.6	0.86314
clinal	male	FBgn0033060	0.125432	0.592068	265	8	7.9	0.94705
clinal	male	FBgn0004811	-0.892184	0.272884	626	17	31.3	0.00599
clinal	male	FBgn0000276	-0.409071	0.847748	32	2	2.8	0.42557
clinal	male	FBgn0026787	0.917983	0.825026	63	5	3	0.36563
clinal	male	FBgn0051974	0.244882	0.835664	72	3	2.7	0.99101
clinal	male	FBgn0266621	-0.780677	0.75505	60	1	1.6	0.36763
clinal	male	FBgn0032224	0.478431	0.752103	17	2	1.1	0.5954
clinal	male	FBgn0085396	-0.169597	0.495589	5	1	0.3	0.54146
clinal	male	FBgn0031774	-0.28276	0.539645	11	1	0.5	0.73327
clinal	male	FBgn0051157	1.29359	0.237072	401	91	43.3	0
clinal	male	FBgn0032595	1.2555	0.49144	5	2	0.3	0.04595
clinal	male	FBgn0051898	-0.971503	0.783994	77	2	4.2	0.13387
clinal	male	FBgn0036832	-0.325827	0.836127	58	2	2.7	0.48551
clinal	male	FBgn0266455	3.23395	0.835345	12	7	1.3	0
clinal	male	XLOC_015532	-0.0582463	0.813533	53	2	2.1	0.71728
clinal	male	FBgn0052856	0.473634	0.875489	21	3	2.3	0.81718
clinal	male	FBgn0053286	1.17791	0.769094	93	9	4.7	0.0999
clinal	male	XLOC_005866	-1.40381	0.803528	67	1	2.8	0.10989
clinal	male	FBgn0032290	1.71116	0.502644	10	3	0.4	0.01199
clinal	male	FBgn0033826	-0.445373	0.761191	78	3	4.4	0.32767
clinal	male	FBgn0262616	-0.623053	0.753075	18	1	1.1	0.67333
clinal	male	FBgn0031418	-0.756027	0.773832	23	1	1.4	0.46553
clinal	male	FBgn0027453	-0.691091	0.829954	60	2	3.4	0.28971
clinal	male	FBgn0261853	0.509854	0.374617	333	25	18.5	0.16783
clinal	male	FBgn0032331	-1.16432	0.824592	88	1	2.3	0.21978
clinal	male	FBgn0052633	0.710525	0.805488	96	5	3.5	0.52148
clinal	male	FBgn0053319	0.627736	0.441199	230	18	12.4	0.12987
clinal	male	XLOC_020912	-1.52859	0.556285	116	3	8.7	0.01798
clinal	male	FBgn0262887	0.226412	0.827323	48	3	2.8	0.91908
clinal	male	FBgn0032329	-0.142857	0.516619	3	1	0.2	0.33566
clinal	male	FBgn0051730	0.633787	0.626265	25	2	0.8	0.37163
clinal	male	FBgn0032338	-0.320482	0.554205	13	1	0.6	0.8991
clinal	male	FBgn0010222	1.26968	0.604619	91	16	7.9	0.004
clinal	male	FBgn0031376	1.27759	0.827527	26	4	1.7	0.19181
clinal	male	FBgn0032361	-1.31069	0.703276	93	2	5.2	0.05594
clinal	male	XLOC_011955	-0.758187	0.763405	64	1	1.5	0.40759
clinal	male	FBgn0034179	0.668345	0.637204	173	10	6.9	0.32168
clinal	male	FBgn0058160	1.24796	0.768087	76	9	4.5	0.07592
clinal	male	FBgn0085191	-1.63635	0.833604	69	1	3.3	0.07592
clinal	male	FBgn0000286	-0.757085	0.706003	130	3	5.5	0.15984
clinal	male	FBgn0039544	0.855226	0.817247	43	7	4.6	0.32967
clinal	male	FBgn0032848	0.424058	0.803234	146	5	4.2	0.82118
clinal	male	FBgn0263768	-0.146747	0.833082	40	3	3.6	0.57343
clinal	male	FBgn0052196	0.513348	0.703209	116	8	6.2	0.57742
clinal	male	FBgn0264991	0.943671	0.686509	65	11	6.7	0.11988
clinal	male	FBgn0262786	-0.800871	0.799428	26	1	1.5	0.39161
clinal	male	FBgn0032382	1.83373	0.684262	16	4	0.9	0.02997
clinal	male	FBgn0042127	-0.224623	0.53893	5	1	0.3	0.54945
clinal	male	FBgn0051658	0.39253	0.715607	48	2	1.2	0.67932
clinal	male	XLOC_006357	1.5121	0.691364	33	4	1.1	0.04995
clinal	male	FBgn0053012	-1.45559	0.532769	151	3	8.4	0.00999
clinal	male	FBgn0031413	0.332513	0.795344	88	4	3.5	0.95305
clinal	male	FBgn0032409	-0.615725	0.804549	69	2	3.3	0.2957
clinal	male	FBgn0015391	0.794112	0.572037	15	2	0.6	0.22378
clinal	male	FBgn0038869	5.05359	0.770415	8	7	1	0
clinal	male	FBgn0034867	0.643439	0.839723	69	4	2.9	0.64136
clinal	male	XLOC_019318	-0.2133	0.819441	35	2	2.4	0.58741
clinal	male	XLOC_002513	-2.16271	0.545938	198	2	9.2	0.004
clinal	male	FBgn0267458	-0.325556	0.562046	19	1	0.7	0.98701
clinal	male	FBgn0015075	1.14437	0.820069	46	4	1.9	0.24376
clinal	male	FBgn0051703	-1.08406	0.824392	52	1	2.1	0.26374
clinal	male	XLOC_011917	-0.537132	0.671047	31	1	1	0.74725
clinal	male	FBgn0035028	0.776064	0.500501	179	15	9.5	0.1039
clinal	male	FBgn0015271	0.650827	0.847431	64	4	2.9	0.63337
clinal	male	FBgn0022338	-2.13027	0.804805	39	1	4.4	0.03596
clinal	male	FBgn0028562	2.91731	0.832666	43	13	2.4	0
clinal	male	FBgn0038830	-0.0266295	0.869487	30	3	3.3	0.67532
clinal	male	FBgn0031925	0.77995	0.622695	12	2	0.6	0.24975
clinal	male	FBgn0010750	0.859622	0.81704	56	4	2.4	0.41958
clinal	male	FBgn0025115	-1.78328	0.797832	80	1	3.7	0.03796
clinal	male	FBgn0051702	-1.69921	0.823375	85	1	3.5	0.06394
clinal	male	XLOC_007238	-0.777898	0.749899	33	1	1.5	0.42957
clinal	male	FBgn0051952	1.4083	0.824755	122	8	3.5	0.04795
clinal	male	FBgn0039315	-1.04163	0.79401	38	2	4.2	0.12587
clinal	male	FBgn0033518	2.75644	0.693556	22	7	1.1	0
clinal	male	XLOC_006403	0.8383	0.58036	11	2	0.6	0.23776
clinal	male	FBgn0024732	-0.367434	0.403226	295	11	14.5	0.25774
clinal	male	FBgn0028546	2.95307	0.61486	9	5	0.7	0
clinal	male	FBgn0026373	3.30841	0.828936	82	22	3.2	0
clinal	male	FBgn0033061	-0.0452715	0.241236	6	1	0.2	0.29171
clinal	male	FBgn0041161	-1.41337	0.852049	63	1	2.8	0.0979
clinal	male	FBgn0015568	-0.600585	0.579266	95	5	7.8	0.1978
clinal	male	FBgn0037822	-0.158189	0.35938	171	18	20.3	0.53746
clinal	male	FBgn0040551	-1.78787	0.247515	354	12	38.6	0.002
clinal	male	FBgn0266700	2.06232	0.712432	56	16	5.3	0
clinal	male	FBgn0035689	2.48119	0.780068	31	8	1.7	0.002
clinal	male	FBgn0038127	-2.04732	0.265718	349	9	34.8	0.002
clinal	male	FBgn0264253	-0.151292	0.490749	4	1	0.2	0.43956
clinal	male	FBgn0035900	0.837276	0.845298	55	4	2.4	0.45554
clinal	male	FBgn0032845	-0.107514	0.249613	675	36	39.1	0.55744
clinal	male	FBgn0263321	0.361398	0.727004	46	2	1.3	0.72527
clinal	male	FBgn0261586	-0.540633	0.705483	17	1	1	0.66134
clinal	male	XLOC_019257	-0.669421	0.834491	70	2	3.4	0.29371
clinal	male	XLOC_006087	-0.927323	0.794458	28	1	1.7	0.31968
clinal	male	FBgn0037816	-1.21838	0.856967	25	1	2.3	0.16783
clinal	male	XLOC_002670	-0.29845	0.536817	16	1	0.5	0.74725
clinal	male	FBgn0034312	-0.76166	0.737585	49	1	1.5	0.40959
clinal	male	FBgn0037518	-1.65857	0.853169	42	1	3.3	0.07193
clinal	male	FBgn0086662	-0.658876	0.807669	72	2	3.4	0.26174
clinal	male	FBgn0264349	0.508302	0.839227	48	3	2.2	0.77922
clinal	male	FBgn0086711	-1.2366	0.830972	34	1	2.3	0.18382
clinal	male	FBgn0038889	-0.919091	0.458591	121	7	13	0.04595
clinal	male	FBgn0069969	1.12676	0.690724	40	3	1.1	0.17982
clinal	male	XLOC_019325	0.604098	0.637922	126	9	6.5	0.41758
clinal	male	XLOC_019452	0.433605	0.734098	103	6	4.9	0.73726
clinal	male	FBgn0038306	0.972059	0.606118	87	13	7.6	0.08991
clinal	male	FBgn0050203	-0.78749	0.80805	74	2	3.8	0.18581
clinal	male	FBgn0003612	0.84936	0.795704	27	3	1.6	0.4036
clinal	male	XLOC_006359	-1.09565	0.820783	65	1	2.2	0.21179
clinal	male	FBgn0038821	-0.464644	0.667711	15	1	0.8	0.86513
clinal	male	FBgn0037949	-0.516178	0.438649	119	9	12.9	0.1958
clinal	male	FBgn0264721	-0.368286	0.606676	14	1	0.7	0.98701
clinal	male	FBgn0038610	0.0207596	0.858146	17	2	1.9	0.83117
clinal	male	FBgn0034025	1.8136	0.643375	18	4	0.9	0.00799
clinal	male	FBgn0262150	0	0	2	1	0.1	0.18382
clinal	male	FBgn0032673	-1.71657	0.627548	168	2	6.9	0.00599
clinal	male	FBgn0032685	1.3661	0.73748	41	4	1.4	0.0999
clinal	male	FBgn0264373	0.804733	0.599147	10	2	0.7	0.2997
clinal	male	FBgn0051935	0.134422	0.814694	27	2	1.7	0.97303
clinal	male	FBgn0051097	0.344739	0.870233	28	3	2.5	0.94505
clinal	male	FBgn0037999	-1.21846	0.329641	267	11	24.7	0.00599
clinal	male	FBgn0051344	0.438582	0.297677	217	36	28.1	0.13986
clinal	male	FBgn0266321	-0.056338	0.333266	3	1	0.1	0.14186
clinal	male	XLOC_011651	-0.612138	0.703677	32	1	1.2	0.5994
clinal	male	XLOC_011942	-0.552554	0.702125	18	1	1.1	0.64336
clinal	male	FBgn0028899	-0.18177	0.856459	33	2	2.3	0.63936
clinal	male	FBgn0001995	-0.522276	0.703304	14	1	1	0.72128
clinal	male	FBgn0032839	1.26138	0.730452	87	10	4.9	0.04196
clinal	male	FBgn0020415	-0.62241	0.723315	19	1	1.2	0.58342
clinal	male	FBgn0038846	0.605406	0.257408	507	56	38.7	0.004
clinal	male	XLOC_009143	0.69137	0.652161	13	2	0.8	0.36164
clinal	male	FBgn0262789	0.710216	0.586622	112	12	8.1	0.22977
clinal	male	FBgn0038122	-1.53807	0.579512	62	3	8.4	0.01598
clinal	male	FBgn0267347	2.10827	0.562027	13	4	0.6	0.00799
clinal	male	FBgn0032593	-0.321112	0.572257	10	1	0.6	0.90709
clinal	male	FBgn0263746	1.14515	0.468317	6	2	0.3	0.07393
clinal	male	FBgn0032614	-0.192181	0.467968	13	1	0.4	0.63936
clinal	male	FBgn0051812	1.01363	0.842038	41	4	2.1	0.31968
clinal	male	FBgn0032615	0.0603875	0.81681	39	2	1.9	0.88312
clinal	male	FBgn0051742	-1.38276	0.84218	59	1	2.7	0.14386
clinal	male	FBgn0022213	3.41003	0.827964	36	14	2.1	0
clinal	male	FBgn0032793	0.697384	0.596856	21	2	0.8	0.34366
clinal	male	FBgn0266898	-0.598696	0.694504	35	1	1.1	0.66533
clinal	male	FBgn0040989	-1.64236	0.532891	154	3	9.5	0.01199
clinal	male	FBgn0035704	-0.842854	0.607079	119	4	7.5	0.11588
clinal	male	FBgn0037955	1.4501	0.818387	43	9	4.2	0.03796
clinal	male	FBgn0033232	0.724256	0.791128	38	3	1.8	0.52947
clinal	male	XLOC_019453	-1.41077	0.829603	66	1	2.8	0.12787
clinal	male	FBgn0033429	1.55297	0.797251	37	5	1.8	0.06593
clinal	male	FBgn0051792	-0.0736391	0.799563	98	3	3.5	0.64136
clinal	male	FBgn0033713	-1.33816	0.808422	52	1	2.6	0.13986
clinal	male	FBgn0002021	-1.34515	0.733247	93	2	5.4	0.04995
clinal	male	FBgn0032779	-0.505877	0.841966	79	2	3.1	0.38961
clinal	male	FBgn0035205	-2.49119	0.690573	87	1	5.8	0.00599
clinal	male	FBgn0265548	-1.43305	0.579783	136	3	8.3	0.02597
clinal	male	FBgn0027527	-0.269767	0.535925	12	1	0.5	0.84515
clinal	male	FBgn0002939	1.71361	0.815223	41	6	2.1	0.03397
clinal	male	FBgn0037298	0.35391	0.805743	58	4	3.5	0.91508
clinal	male	FBgn0263831	0.229897	0.750929	82	5	4.7	0.96503
clinal	male	FBgn0032846	2.14077	0.560762	175	31	8.6	0
clinal	male	FBgn0262937	-2.62786	0.45743	191	2	12.2	0.002
clinal	male	FBgn0051787	-0.154202	0.456138	5	1	0.3	0.47353
clinal	male	FBgn0003527	0	0	2	1	0.1	0.19181
clinal	male	FBgn0004463	-0.312296	0.78724	81	3	4.1	0.43556
clinal	male	XLOC_026945	-0.198698	0.552842	4	1	0.4	0.68531
clinal	male	FBgn0032701	0.116294	0.794012	39	2	1.7	0.96304
clinal	male	FBgn0033808	1.66144	0.841232	56	8	3	0.02597
clinal	male	FBgn0032817	-0.945074	0.338887	413	11	21.1	0.01598
clinal	male	FBgn0022288	-1.39709	0.841796	56	1	2.7	0.14785
clinal	male	FBgn0263345	2.43164	0.708611	20	6	1.1	0.002
clinal	male	FBgn0033059	0.641461	0.848366	64	4	2.9	0.63536
clinal	male	FBgn0032724	-0.472309	0.626314	33	1	0.9	0.83317
clinal	male	FBgn0000075	0.761479	0.549392	23	2	0.6	0.24575
clinal	male	FBgn0032900	1.92784	0.780776	53	6	1.6	0.004
clinal	male	XLOC_019465	-0.283423	0.569759	7	1	0.4	0.68332
clinal	male	XLOC_019450	0.349985	0.850765	50	3	2.5	0.92507
clinal	male	FBgn0015380	-0.723025	0.765356	23	1	1.3	0.51149
clinal	male	XLOC_011927	0.611033	0.61739	30	2	0.9	0.42957
clinal	male	FBgn0032811	-0.636957	0.718191	37	1	1.3	0.51948
clinal	male	FBgn0032801	-0.107084	0.375263	5	1	0.2	0.36963
clinal	male	XLOC_009142	-0.216726	0.822588	66	2	2.4	0.59141
clinal	male	FBgn0031378	1.36367	0.686903	95	13	6	0.004
clinal	male	FBgn0032836	-0.44278	0.55253	152	6	8.5	0.25175
clinal	male	XLOC_003321	1.87925	0.771854	73	15	5.3	0.002
clinal	male	FBgn0263047	-0.299568	0.574792	7	1	0.5	0.86314
clinal	male	FBgn0031909	-0.150567	0.878678	35	2	2.3	0.69131
clinal	male	FBgn0001125	2.15702	0.797598	65	15	4.5	0
clinal	male	FBgn0042129	-1.00151	0.848448	32	1	1.9	0.2957
clinal	male	FBgn0032849	1.97543	0.655362	109	21	6.7	0
clinal	male	FBgn0263873	-0.0662252	0.359052	3	1	0.2	0.3017
clinal	male	FBgn0052984	1.09964	0.808842	32	4	1.9	0.25375
clinal	male	FBgn0032850	-0.118942	0.833044	59	2	2.3	0.66334
clinal	male	FBgn0032943	-0.256636	0.591867	199	6	7.6	0.44356
clinal	male	FBgn0083026	-1.1567	0.815279	47	1	2.2	0.21778
clinal	male	FBgn0054001	-0.643543	0.749381	86	3	5.1	0.23576
clinal	male	FBgn0083036	0.561688	0.694794	18	2	1	0.4975
clinal	male	FBgn0035526	-0.878882	0.767788	39	1	1.7	0.33966
clinal	male	FBgn0028952	0.706099	0.633338	14	2	0.8	0.34166
clinal	male	FBgn0266315	1.9067	0.763282	55	6	1.6	0.004
clinal	male	FBgn0039821	1.6319	0.83699	43	6	2.3	0.04396
clinal	male	XLOC_008882	-0.142911	0.411595	6	1	0.2	0.36963
clinal	male	FBgn0259936	-0.322735	0.581139	11	1	0.6	0.88911
clinal	male	FBgn0063491	1.71068	0.834207	115	9	3.2	0.00599
clinal	male	FBgn0264901	-0.241023	0.539904	7	1	0.4	0.70929
clinal	male	FBgn0037222	-0.253389	0.510932	10	1	0.5	0.75325
clinal	male	FBgn0053509	-0.522356	0.705065	18	1	1	0.69131
clinal	male	XLOC_002861	-1.10552	0.736044	160	2	4.7	0.09191
clinal	male	FBgn0065100	0.634281	0.614853	30	2	0.8	0.3976
clinal	male	XLOC_002871	-0.453092	0.705607	105	4	5.9	0.28372
clinal	male	FBgn0053510	0.425804	0.708271	24	2	1.2	0.67932
clinal	male	FBgn0261239	-1.12494	0.830027	46	1	2.2	0.1978
clinal	male	XLOC_018861	2.02645	0.820555	73	9	2.5	0
clinal	male	XLOC_002917	1.72321	0.607032	33	4	0.8	0.01598
clinal	male	XLOC_003464	0.818861	0.63333	10	2	0.6	0.23976
clinal	male	XLOC_003090	-0.623139	0.686683	34	1	1.2	0.55145
clinal	male	FBgn0039395	1.32352	0.421324	127	31	14.9	0
clinal	male	FBgn0264085	-2.61982	0.677597	113	1	6.4	0.004
clinal	male	FBgn0266865	0.184925	0.559505	176	10	9.4	0.93107
clinal	male	FBgn0028836	-1.54017	0.834083	71	1	3.1	0.08392
clinal	male	FBgn0039654	0.82292	0.775659	87	7	4.5	0.32967
clinal	male	FBgn0037519	-2.14499	0.442292	205	3	13.1	0.002
clinal	male	FBgn0266907	-0.257035	0.514284	16	1	0.5	0.74925
clinal	male	FBgn0031440	1.47719	0.424293	4	2	0.3	0.03197
clinal	male	FBgn0263597	-0.824063	0.206814	476	31	52.6	0.002
clinal	male	FBgn0039323	0.509335	0.843062	37	5	4	0.77123
clinal	male	FBgn0028398	-0.735919	0.751059	22	1	1.4	0.47353
clinal	male	FBgn0000451	0.564385	0.795772	59	3	2.1	0.68531
clinal	male	FBgn0000497	-2.33978	0.752234	99	1	5.4	0.01399
clinal	male	FBgn0031468	2.60825	0.702828	17	6	0.9	0
clinal	male	FBgn0031484	1.4757	0.758245	23	4	1.4	0.07592
clinal	male	FBgn0024920	-0.869667	0.779206	27	1	1.6	0.34366
clinal	male	FBgn0004584	3.16093	0.791934	29	11	1.8	0
clinal	male	FBgn0031231	1.8892	0.689342	102	18	6	0
clinal	male	FBgn0086855	-0.0816348	0.373477	5	1	0.2	0.4036
clinal	male	FBgn0031494	2.07324	0.572849	13	4	0.6	0.004
clinal	male	FBgn0263847	-0.294199	0.584548	8	1	0.5	0.85514
clinal	male	FBgn0266906	-0.586864	0.826873	89	2	3.3	0.32567
clinal	male	FBgn0039585	-1.66303	0.318115	198	9	26.3	0.002
clinal	male	FBgn0003444	-0.338249	0.618508	7	1	0.6	0.89311
clinal	male	FBgn0042213	-0.953233	0.420823	136	7	13.3	0.02398
clinal	male	XLOC_021955	1.08784	0.666115	5	2	0.6	0.18781
clinal	male	FBgn0031520	0.295124	0.844965	45	3	2.7	0.995
clinal	male	FBgn0031726	-0.231461	0.486166	9	1	0.4	0.73127
clinal	male	FBgn0051961	0.372975	0.814865	84	3	2.5	0.88711
clinal	male	XLOC_019213	1.44413	0.851288	41	6	2.6	0.08392
clinal	male	XLOC_026912	0.7512	0.660892	11	2	0.8	0.32767
clinal	male	FBgn0035725	1.80586	0.803506	70	12	4.3	0.002
clinal	male	FBgn0015663	-0.29203	0.541464	15	1	0.5	0.77123
clinal	male	FBgn0265375	-1.9672	0.349036	309	5	19.1	0.002
clinal	male	XLOC_014586	3.15617	0.831184	49	17	3	0
clinal	male	FBgn0262566	0.690603	0.437634	281	20	13.2	0.07393
clinal	male	FBgn0036853	3.68433	0.848243	46	20	2.8	0
clinal	male	FBgn0051955	0.828136	0.557352	12	2	0.6	0.22577
clinal	male	FBgn0010173	-1.48065	0.731061	75	2	5.8	0.04396
clinal	male	FBgn0000063	-0.138053	0.824392	32	3	3.5	0.56344
clinal	male	FBgn0037156	1.60244	0.503364	13	3	0.4	0.01798
clinal	male	FBgn0261445	1.73536	0.813695	73	10	3.6	0.01199
clinal	male	XLOC_015528	0.70668	0.706499	128	8	5.5	0.36563
clinal	male	FBgn0052066	-1.16512	0.770182	89	2	4.8	0.1019
clinal	male	FBgn0040705	-0.163962	0.522047	4	1	0.3	0.52148
clinal	male	FBgn0031609	-0.226504	0.51743	9	1	0.4	0.7013
clinal	male	FBgn0051098	-0.988246	0.326763	414	11	21.7	0.00599
clinal	male	FBgn0035805	-0.490305	0.666628	21	1	1	0.74326
clinal	male	FBgn0085327	2.63494	0.85276	35	14	3.7	0
clinal	male	FBgn0031628	-0.215926	0.517368	6	1	0.4	0.63936
clinal	male	FBgn0053977	0.455196	0.809782	34	5	4.1	0.7952
clinal	male	FBgn0038115	0.962428	0.631625	69	13	7.8	0.0959
clinal	male	FBgn0031651	-0.228624	0.501245	12	1	0.4	0.70729
clinal	male	FBgn0261990	1.72698	0.661465	22	4	1	0.01998
clinal	male	FBgn0065071	0	0	2	1	0.1	0.12188
clinal	male	XLOC_015449	1.31853	0.77122	26	4	1.6	0.11788
clinal	male	FBgn0031710	-0.353072	0.615671	11	1	0.7	0.95704
clinal	male	FBgn0051989	-1.00463	0.806863	29	1	1.9	0.23576
clinal	male	FBgn0021874	-0.247815	0.849317	38	2	2.5	0.57542
clinal	male	FBgn0031729	-0.130932	0.461682	4	1	0.2	0.45954
clinal	male	FBgn0031268	1.93765	0.663142	14	4	0.9	0.01399
clinal	male	FBgn0013323	-0.109756	0.456879	3	1	0.2	0.32767
clinal	male	FBgn0024191	-0.794948	0.780978	23	1	1.5	0.41958
clinal	male	FBgn0031737	-0.230754	0.498345	10	1	0.4	0.68531
clinal	male	FBgn0051912	1.92366	0.384674	3	2	0.1	0.01199
clinal	male	FBgn0033132	3.53424	0.746266	124	39	5.2	0
clinal	male	XLOC_018296	0.379543	0.73978	26	2	1.2	0.7033
clinal	male	FBgn0262814	0.155994	0.779056	35	2	1.7	0.96304
clinal	male	FBgn0265788	1.00257	0.555289	7	2	0.4	0.13986
clinal	male	XLOC_000828	-1.04225	0.834041	31	1	1.9	0.28971
clinal	male	FBgn0031753	-0.911764	0.786874	88	2	4.1	0.14585
clinal	male	FBgn0020930	-0.145071	0.853739	47	2	2.3	0.65734
clinal	male	FBgn0031764	-0.682039	0.756533	21	1	1.3	0.45554
clinal	male	FBgn0031773	-0.110185	0.404192	4	1	0.2	0.37363
clinal	male	XLOC_019967	-1.62601	0.431254	133	5	14.7	0.004
clinal	male	FBgn0037716	-1.7982	0.868139	34	1	3.5	0.05395
clinal	male	FBgn0027617	1.66333	0.406317	134	40	16.3	0
clinal	male	FBgn0034728	-0.571561	0.696346	34	1	1.1	0.63536
clinal	male	FBgn0263979	0.308615	0.330654	177	28	23.7	0.38761
clinal	male	FBgn0033081	5.16822	0.853711	76	43	2.9	0
clinal	male	FBgn0036191	1.0643	0.82864	67	7	4	0.1978
clinal	male	FBgn0052187	0.496122	0.830555	37	3	2.2	0.7952
clinal	male	FBgn0263278	-0.120289	0.37174	7	1	0.2	0.37762
clinal	male	FBgn0038012	-0.0705882	0.371235	3	1	0.1	0.16983
clinal	male	FBgn0259749	-0.385834	0.603822	13	1	0.7	0.91309
clinal	male	FBgn0065055	0.822464	0.528324	15	2	0.6	0.21778
clinal	male	FBgn0031822	-0.198909	0.527391	6	1	0.3	0.59141
clinal	male	FBgn0040257	0.758424	0.618746	12	2	0.7	0.2977
clinal	male	FBgn0051637	1.17541	0.580238	5	2	0.4	0.0959
clinal	male	FBgn0050046	-2.94397	0.609396	130	1	7.8	0.002
clinal	male	FBgn0037408	0.159267	0.851562	18	2	1.7	0.98901
clinal	male	FBgn0051636	-0.745554	0.764888	21	1	1.4	0.50749
clinal	male	FBgn0266702	2.07145	0.845048	27	7	2.1	0.00599
clinal	male	FBgn0017551	0.556221	0.698607	16	2	1	0.53347
clinal	male	FBgn0031872	0.899246	0.468322	13	2	0.4	0.13586
clinal	male	FBgn0020616	0.838949	0.839785	46	4	2.5	0.46553
clinal	male	FBgn0031875	-0.20033	0.545129	4	1	0.3	0.53746
clinal	male	FBgn0031897	-0.369323	0.589856	19	1	0.7	0.97103
clinal	male	FBgn0037304	-0.913661	0.798535	48	1	1.7	0.34765
clinal	male	XLOC_018818	-1.44636	0.821237	53	1	2.9	0.09391
clinal	male	FBgn0031902	-0.615902	0.726212	21	1	1.2	0.59341
clinal	male	FBgn0031905	0.641078	0.675729	13	2	0.9	0.42557
clinal	male	FBgn0038149	0.809596	0.532798	75	15	9.8	0.14186
clinal	male	FBgn0031950	1.04283	0.462157	8	2	0.4	0.1039
clinal	male	FBgn0266769	-1.53922	0.794119	74	1	3.1	0.0959
clinal	male	FBgn0050486	3.05854	0.798442	77	24	4.4	0
clinal	male	FBgn0000024	-1.01451	0.301603	233	14	27	0.004
clinal	male	FBgn0031968	-1.59277	0.839127	55	1	3.2	0.06394
clinal	male	XLOC_014175	-1.50709	0.83585	47	1	3	0.1019
clinal	male	FBgn0264950	-0.302764	0.572833	8	1	0.5	0.82717
clinal	male	FBgn0032017	-1.71626	0.822425	67	1	3.5	0.04595
clinal	male	FBgn0266882	1.38045	0.551182	4	2	0.3	0.06194
clinal	male	FBgn0014417	-0.349443	0.598917	12	1	0.7	0.94106
clinal	male	FBgn0027780	1.62049	0.712275	21	4	1.1	0.04995
clinal	male	FBgn0051028	-0.572365	0.440668	123	9	13.3	0.14985
clinal	male	FBgn0032059	-0.0773152	0.342461	4	1	0.2	0.32767
clinal	male	FBgn0051436	-0.390611	0.639392	8	1	0.7	0.88112
clinal	male	FBgn0034629	0.867958	0.549256	11	2	0.6	0.1978
clinal	male	FBgn0032080	0.963991	0.654774	104	11	6.4	0.11389
clinal	male	FBgn0032083	1.56511	0.853901	42	6	2.4	0.07592
clinal	male	FBgn0034774	0.583957	0.793282	77	6	4.6	0.60939
clinal	male	FBgn0032119	2.14307	0.468214	6	3	0.4	0.004
clinal	male	FBgn0033244	2.55599	0.780948	42	9	1.8	0
clinal	male	FBgn0036668	-0.671791	0.734454	30	1	1.3	0.47552
clinal	male	XLOC_017958	-0.311192	0.603752	9	1	0.6	0.86114
clinal	male	FBgn0033904	1.93735	0.804051	76	14	4.7	0
clinal	male	FBgn0033000	-0.95507	0.795864	34	1	1.8	0.35564
clinal	male	FBgn0033906	-0.127451	0.489728	3	1	0.2	0.40759
clinal	male	FBgn0033907	4.42947	0.614099	15	10	0.7	0
clinal	male	FBgn0053965	-1.61457	0.831415	70	1	3.3	0.04795
clinal	male	FBgn0051216	0.257047	0.819499	17	2	1.5	0.8951
clinal	male	FBgn0033480	0.189528	0.839976	67	4	3.9	0.86913
clinal	male	FBgn0036133	1.15648	0.835831	43	5	2.6	0.21978
clinal	male	FBgn0033555	1.82561	0.823816	69	9	3.1	0.00599
clinal	male	FBgn0053506	1.24712	0.837723	39	5	2.3	0.15185
clinal	male	FBgn0266572	-0.178862	0.571893	3	1	0.3	0.49151
clinal	male	FBgn0033972	-0.108294	0.377144	5	1	0.2	0.39161
clinal	male	FBgn0015714	-0.0944882	0.426002	3	1	0.1	0.25375
clinal	male	FBgn0033980	-0.606621	0.731048	19	1	1.1	0.68132
clinal	male	FBgn0264880	0.156735	0.76561	120	5	5	0.88112
clinal	male	XLOC_007541	0.216249	0.799881	33	2	1.6	0.92108
clinal	male	FBgn0034002	-1.61141	0.841469	68	1	3.3	0.07393
clinal	male	FBgn0053218	1.05489	0.836511	144	5	2.7	0.25574
clinal	male	FBgn0040251	1.62167	0.604366	77	17	6.9	0
clinal	male	FBgn0050467	1.85086	0.804391	43	6	1.8	0.02198
clinal	male	FBgn0033990	0	0	2	1	0	0.08591
clinal	male	XLOC_023865	-1.29108	0.315058	239	10	23.5	0.002
clinal	male	FBgn0023441	-0.0471679	0.255072	5	1	0.1	0.23976
clinal	male	FBgn0033473	1.10371	0.35761	343	41	20.9	0
clinal	male	FBgn0034045	-0.273071	0.556154	9	1	0.5	0.73127
clinal	male	FBgn0037218	-0.332025	0.438233	260	10	12.9	0.33766
clinal	male	FBgn0038424	0.918572	0.811893	39	7	4.4	0.28771
clinal	male	FBgn0029175	-0.483721	0.656874	21	1	0.9	0.74126
clinal	male	FBgn0034086	1.22826	0.677454	24	3	0.9	0.12587
clinal	male	FBgn0015295	-0.0672269	0.361988	3	1	0.1	0.23776
clinal	male	FBgn0034109	2.15458	0.686731	39	6	1.2	0.004
clinal	male	FBgn0039742	-1.27196	0.899905	24	1	2.4	0.16384
clinal	male	FBgn0264961	-0.57073	0.698038	23	1	1.1	0.64735
clinal	male	FBgn0028407	0.957294	0.823746	73	6	3.6	0.2977
clinal	male	FBgn0034537	-0.078125	0.38901	3	1	0.1	0.25574
clinal	male	FBgn0085488	-0.24685	0.519371	10	1	0.4	0.73526
clinal	male	FBgn0025833	-0.129405	0.428722	5	1	0.2	0.36763
clinal	male	FBgn0051021	-3.90033	0.406391	173	1	14.2	0.002
clinal	male	FBgn0021818	1.20756	0.686287	23	3	1	0.15185
clinal	male	XLOC_019333	-0.250327	0.827537	56	3	3.9	0.5035
clinal	male	FBgn0034242	0.483497	0.675062	40	2	1.1	0.59341
clinal	male	FBgn0050108	-0.300898	0.566698	15	1	0.6	0.93506
clinal	male	FBgn0034269	-0.166663	0.435154	14	1	0.4	0.61938
clinal	male	FBgn0033310	0	0	2	1	0.1	0.15385
clinal	male	FBgn0034538	0.157407	0.778729	70	2	1.7	0.99101
clinal	male	FBgn0085415	3.01529	0.503342	4	3	0.2	0.002
clinal	male	FBgn0037105	-0.261574	0.773021	80	3	4	0.43556
clinal	male	FBgn0034354	0.512009	0.669868	30	2	1.1	0.57143
clinal	male	FBgn0034361	1.07288	0.35921	9	2	0.3	0.04795
clinal	male	FBgn0050487	0.365438	0.817022	130	4	3.5	0.88511
clinal	male	FBgn0259676	-1.08386	0.789651	34	1	2	0.23576
clinal	male	FBgn0033697	2.22026	0.74779	27	6	1.3	0.00599
clinal	male	FBgn0034396	1.49691	0.364321	4	2	0.2	0.01598
clinal	male	FBgn0262480	-0.853411	0.757158	57	1	1.6	0.36763
clinal	male	FBgn0035152	0.889507	0.53562	11	2	0.5	0.17183
clinal	male	FBgn0037548	-0.463528	0.676405	79	4	5.8	0.28771
clinal	male	FBgn0038894	1.84598	0.805541	32	11	4.4	0.00799
clinal	male	FBgn0034484	-0.576957	0.717262	25	1	1.1	0.61339
clinal	male	FBgn0025720	0.483448	0.696777	27	2	1.1	0.58342
clinal	male	FBgn0034498	0.55689	0.683491	24	2	1	0.4995
clinal	male	FBgn0267627	3.33471	0.727901	126	38	5.7	0
clinal	male	FBgn0038388	0.863572	0.455177	136	21	12.8	0.03596
clinal	male	FBgn0035065	-1.55384	0.837431	72	1	3.1	0.07792
clinal	male	FBgn0034578	0.0700948	0.823436	31	2	1.9	0.87912
clinal	male	XLOC_008360	0.54056	0.717709	18	2	1	0.5015
clinal	male	FBgn0262141	-1.46871	0.820957	55	1	2.9	0.0979
clinal	male	FBgn0036104	1.37011	0.845796	52	6	2.7	0.11389
clinal	male	FBgn0033474	1.27307	0.452478	208	27	12.6	0.002
clinal	male	FBgn0050394	2.03196	0.812964	34	7	2	0.00599
clinal	male	FBgn0034627	-0.696333	0.750292	24	1	1.3	0.48352
clinal	male	FBgn0036259	2.77626	0.639784	138	36	7.3	0
clinal	male	FBgn0010470	2.81036	0.468967	7	4	0.4	0
clinal	male	FBgn0085314	-0.153315	0.858266	30	3	3.6	0.55345
clinal	male	XLOC_012292	1.15312	0.45131	6	2	0.3	0.06993
clinal	male	FBgn0034636	-0.405609	0.625542	14	1	0.7	0.96703
clinal	male	FBgn0053290	0.257151	0.460189	207	12	10.6	0.73127
clinal	male	FBgn0027565	2.10152	0.433572	242	46	13	0
clinal	male	FBgn0050273	-0.214526	0.477124	8	1	0.4	0.65335
clinal	male	XLOC_010069	-0.146724	0.423671	7	1	0.3	0.52348
clinal	male	FBgn0034708	-2.22243	0.768306	91	1	5	0.00799
clinal	male	FBgn0266432	-0.666363	0.738989	17	1	1.1	0.65135
clinal	male	FBgn0040091	-0.70985	0.73729	34	1	1.4	0.48551
clinal	male	FBgn0039588	-2.01747	0.465882	124	3	11.7	0.004
clinal	male	FBgn0050026	0.642132	0.820883	47	3	2	0.63337
clinal	male	FBgn0030163	1.5013	0.393203	148	38	16.5	0
clinal	male	FBgn0036096	-1.2577	0.848889	43	1	2.4	0.15984
clinal	male	FBgn0050044	-0.220435	0.818305	41	2	2.4	0.58342
clinal	male	FBgn0265161	-0.592896	0.345188	190	15	22.2	0.08991
clinal	male	FBgn0003009	-0.177824	0.471041	6	1	0.3	0.52747
clinal	male	FBgn0051051	-2.04925	0.479192	109	3	11.9	0.002
clinal	male	FBgn0264339	0.658759	0.795764	50	3	1.9	0.58342
clinal	male	FBgn0038146	-1.1184	0.195417	556	29	59.7	0.002
clinal	male	FBgn0034876	0.817374	0.606683	11	2	0.6	0.22777
clinal	male	FBgn0265052	-0.368271	0.579463	16	1	0.7	0.96304
clinal	male	FBgn0000562	0.123	0.802307	72	4	4.1	0.80719
clinal	male	FBgn0034908	-0.743315	0.753712	25	1	1.4	0.50749
clinal	male	FBgn0035085	1.68371	0.783687	33	5	1.6	0.04196
clinal	male	FBgn0034923	-0.125594	0.36718	14	1	0.3	0.51948
clinal	male	FBgn0034936	0.543397	0.669755	23	2	1	0.50749
clinal	male	FBgn0034945	4.4185	0.603528	15	10	0.7	0
clinal	male	FBgn0034964	0.706768	0.787517	42	3	1.8	0.53946
clinal	male	FBgn0035006	-0.00661028	0.794316	73	4	4.5	0.69131
clinal	male	FBgn0041588	1.42057	0.780967	9	3	1	0.14785
clinal	male	FBgn0035024	-0.733961	0.75917	36	1	1.4	0.47552
clinal	male	FBgn0035027	-0.803121	0.762363	29	1	1.5	0.42957
clinal	male	XLOC_006571	3.84814	0.791621	46	17	1.7	0
clinal	male	FBgn0039593	-0.6944	0.752348	19	1	1.3	0.53546
clinal	male	FBgn0036518	1.73473	0.47519	10	3	0.3	0.00799
clinal	male	FBgn0033133	1.14962	0.688334	27	3	1.1	0.16783
clinal	male	FBgn0033819	-0.488133	0.848582	71	2	3	0.3956
clinal	male	FBgn0266518	-0.129331	0.408878	5	1	0.2	0.37163
clinal	male	FBgn0265137	0.22525	0.785701	25	2	1.5	0.92707
clinal	male	FBgn0050158	-0.305976	0.583137	9	1	0.5	0.85115
clinal	male	FBgn0033129	-1.36455	0.858889	60	1	2.7	0.11588
clinal	male	FBgn0044011	0	0	2	1	0	0.09191
clinal	male	FBgn0026602	0	0	2	1	0.1	0.17183
clinal	male	FBgn0003174	0.307283	0.739039	28	2	1.4	0.82318
clinal	male	FBgn0025885	1.14758	0.475637	6	2	0.3	0.06993
clinal	male	FBgn0025185	2.69339	0.801843	52	14	3	0
clinal	male	FBgn0266619	-0.193737	0.488589	8	1	0.3	0.59341
clinal	male	XLOC_006707	-1.19449	0.852952	42	1	2.3	0.17383
clinal	male	FBgn0033233	-0.677671	0.747742	24	1	1.3	0.47153
clinal	male	FBgn0041711	0.271774	0.863515	35	4	3.7	0.96703
clinal	male	FBgn0262988	-0.481771	0.654004	16	1	0.9	0.80719
clinal	male	FBgn0035603	-0.207355	0.502874	8	1	0.4	0.67932
clinal	male	FBgn0033366	-0.123034	0.425078	4	1	0.2	0.43756
clinal	male	XLOC_006956	-0.323615	0.840709	57	2	2.7	0.48352
clinal	male	FBgn0033374	-0.901002	0.802552	27	1	1.7	0.29171
clinal	male	FBgn0260972	-0.643758	0.764444	97	3	5.1	0.24176
clinal	male	FBgn0033401	2.04817	0.78447	28	6	1.5	0.004
clinal	male	FBgn0015622	-0.12963	0.494693	3	1	0.1	0.21578
clinal	male	XLOC_009527	3.34156	0.781269	115	30	4.3	0
clinal	male	FBgn0033458	2.63604	0.743719	22	7	1.2	0
clinal	male	FBgn0011241	1.95353	0.75399	95	14	4.5	0
clinal	male	FBgn0050010	1.10982	0.693844	29	3	1.1	0.1978
clinal	male	FBgn0050008	0	0	2	1	0.1	0.20979
clinal	male	FBgn0038788	1.97683	0.832398	29	7	2.2	0.00999
clinal	male	FBgn0027619	4.3366	0.838983	44	24	2.6	0
clinal	male	FBgn0035272	1.66088	0.749135	70	12	4.7	0.002
clinal	male	FBgn0003268	1.96607	0.734088	11	4	1	0.02597
clinal	male	FBgn0036203	0.992148	0.594432	7	2	0.5	0.14186
clinal	male	FBgn0033502	0.853757	0.542109	12	2	0.6	0.2018
clinal	male	FBgn0001179	-0.593122	0.582055	151	5	7.9	0.1998
clinal	male	FBgn0037837	0.0238485	0.755418	87	5	5.4	0.72927
clinal	male	FBgn0264984	-1.90341	0.850671	40	1	3.8	0.04595
clinal	male	FBgn0038350	1.5467	0.314668	220	54	22.4	0
clinal	male	FBgn0052191	-0.106843	0.828911	36	2	2.2	0.7033
clinal	male	FBgn0050015	-0.865317	0.766226	32	1	1.7	0.34166
clinal	male	FBgn0050020	-1.00009	0.817469	31	1	1.9	0.24975
clinal	male	FBgn0262572	1.46131	0.466764	4	2	0.2	0.01998
clinal	male	FBgn0033734	1.97855	0.736293	21	5	1.3	0.00999
clinal	male	FBgn0033653	2.19018	0.827076	34	7	1.8	0.00799
clinal	male	FBgn0033654	2.9312	0.806015	40	11	1.8	0
clinal	male	FBgn0260436	-0.410061	0.61701	12	1	0.8	0.90509
clinal	male	FBgn0053145	1.99307	0.82053	34	7	2.1	0.00999
clinal	male	FBgn0020377	0.234904	0.765625	42	2	1.5	0.91908
clinal	male	FBgn0261611	-0.265569	0.540858	10	1	0.5	0.7972
clinal	male	FBgn0025808	-1.5441	0.505398	89	4	11.2	0.00799
clinal	male	FBgn0033751	-0.56819	0.707256	18	1	1	0.72727
clinal	male	FBgn0050054	2.17752	0.788345	27	6	1.4	0.00999
clinal	male	FBgn0033756	-0.245943	0.858576	43	2	2.5	0.6034
clinal	male	FBgn0011604	-0.449795	0.639541	17	1	0.8	0.89111
clinal	male	FBgn0050052	2.81149	0.769657	22	8	1.4	0
clinal	male	FBgn0033767	2.14198	0.604843	11	4	0.7	0
clinal	male	FBgn0260794	0.000220335	0.840908	22	2	2	0.79321
clinal	male	FBgn0267024	-0.221128	0.47469	13	1	0.4	0.64935
clinal	male	FBgn0038715	-1.99108	0.621224	57	2	7.6	0.00999
clinal	male	FBgn0033798	0.990525	0.51923	8	2	0.5	0.13387
clinal	male	FBgn0086532	0.587875	0.808225	45	3	2	0.67133
clinal	male	FBgn0033816	-1.03442	0.805036	39	1	2	0.24376
clinal	male	FBgn0033842	1.05981	0.48266	7	2	0.4	0.10789
clinal	male	FBgn0263697	-1.50133	0.79914	69	1	2.9	0.11389
clinal	male	FBgn0033879	0.666103	0.644014	14	2	0.8	0.38561
clinal	male	FBgn0033891	1.62915	0.532641	11	3	0.4	0.01998
clinal	male	FBgn0085312	-1.17063	0.475265	108	5	11	0.01199
clinal	male	FBgn0262353	-0.455416	0.635728	29	1	0.8	0.89311
clinal	male	FBgn0052057	0.774037	0.62759	11	2	0.7	0.29371
clinal	male	FBgn0036198	1.55814	0.793787	68	9	3.7	0.01199
clinal	male	FBgn0039631	2.40241	0.861649	25	8	2	0.002
clinal	male	FBgn0039756	0	0	2	1	0.1	0.18581
clinal	male	XLOC_026137	-1.53326	0.417688	158	5	14.1	0.004
clinal	male	FBgn0039055	1.43034	0.762218	9	3	1	0.13986
clinal	male	FBgn0036099	-0.0571158	0.296745	4	1	0.1	0.22178
clinal	male	FBgn0037856	-1.37161	0.848192	23	1	2.5	0.12987
clinal	male	FBgn0023097	0.238415	0.850648	13	2	1.6	0.95305
clinal	male	FBgn0040554	0.452834	0.561478	69	11	8.8	0.53746
clinal	male	FBgn0052069	2.96143	0.82274	43	13	2.3	0
clinal	male	XLOC_013690	1.20569	0.540362	5	2	0.4	0.08591
clinal	male	FBgn0036255	1.53792	0.828666	66	6	2.3	0.05994
clinal	male	FBgn0042630	0.0173605	0.829806	31	2	2	0.83117
clinal	male	FBgn0039417	0.172832	0.893204	14	2	1.7	0.995
clinal	male	FBgn0035131	-0.470387	0.656425	18	1	0.9	0.7992
clinal	male	FBgn0036212	-1.7473	0.824471	61	1	3.5	0.06394
clinal	male	FBgn0036225	2.79283	0.497982	7	4	0.4	0
clinal	male	FBgn0004425	-0.232441	0.521051	8	1	0.5	0.82118
clinal	male	FBgn0052099	1.92857	0.372104	3	2	0.2	0.01598
clinal	male	FBgn0264723	1.69442	0.689648	114	17	6.4	0
clinal	male	FBgn0000594	0.762472	0.559905	20	2	0.6	0.24575
clinal	male	FBgn0040775	2.54074	0.246979	5	3	0.2	0
clinal	male	FBgn0036274	3.05935	0.405351	4	3	0.1	0
clinal	male	FBgn0035583	2.53753	0.762383	23	7	1.4	0
clinal	male	FBgn0002719	-0.131227	0.540665	95	9	10.2	0.57542
clinal	male	FBgn0010235	1.26323	0.438751	5	2	0.3	0.05594
clinal	male	FBgn0036314	-1.23627	0.856955	50	1	2.4	0.17782
clinal	male	FBgn0036321	-0.127526	0.453761	4	1	0.3	0.52148
clinal	male	FBgn0036329	0	0	2	1	0.2	0.28172
clinal	male	FBgn0036337	1.45342	0.593856	13	3	0.7	0.04995
clinal	male	FBgn0038427	-1.86825	0.675597	58	2	7.1	0.02198
clinal	male	FBgn0036373	-0.554901	0.674667	22	1	1	0.73526
clinal	male	FBgn0037442	0.595438	0.65543	20	2	0.9	0.46154
clinal	male	FBgn0267802	-2.84343	0.644599	83	1	7.1	0.00599
clinal	male	XLOC_023026	2.41895	0.812315	64	13	3.2	0
clinal	male	FBgn0037634	-1.75326	0.638933	66	2	6.7	0.01598
clinal	male	FBgn0035734	0.641655	0.810809	39	3	2	0.62737
clinal	male	FBgn0036470	-0.126797	0.431223	4	1	0.2	0.34965
clinal	male	FBgn0263767	0.185299	0.792336	25	2	1.6	0.99101
clinal	male	FBgn0036487	-0.693482	0.732453	32	1	1.3	0.49151
clinal	male	FBgn0262003	-0.240146	0.652599	4	1	0.3	0.59341
clinal	male	FBgn0015032	0.348032	0.7218	57	6	5.2	0.83516
clinal	male	FBgn0015025	0	0	2	1	0.1	0.17782
clinal	male	FBgn0263599	-0.0449438	0.298104	3	1	0.1	0.17782
clinal	male	XLOC_016191	3.18181	0.419368	6	4	0.3	0
clinal	male	FBgn0037449	-0.0560056	0.868756	25	2	2.1	0.76324
clinal	male	FBgn0036612	0.900595	0.813188	24	3	1.5	0.39161
clinal	male	FBgn0035249	2.83365	0.838835	46	13	2.5	0
clinal	male	FBgn0042177	-0.310808	0.554646	12	1	0.6	0.95704
clinal	male	XLOC_015561	0.730023	0.630267	13	2	0.8	0.35564
clinal	male	FBgn0036705	-0.0748663	0.380661	3	1	0.2	0.37363
clinal	male	FBgn0259174	1.91304	0.409135	3	2	0.2	0.01399
clinal	male	FBgn0035160	0.196629	0.721346	82	5	4.8	0.94106
clinal	male	FBgn0267687	0.0605719	0.857968	19	2	1.9	0.84515
clinal	male	FBgn0036780	2.66294	0.638142	11	5	0.7	0
clinal	male	FBgn0262998	1.41018	0.888198	42	6	2.7	0.11389
clinal	male	FBgn0262604	-2.53772	0.344195	244	4	22	0.002
clinal	male	FBgn0038858	-0.409878	0.645428	8	1	0.7	0.999
clinal	male	FBgn0266757	-1.3758	0.840478	62	1	2.8	0.10589
clinal	male	XLOC_023520	-3.2083	0.573054	95	1	9	0.002
clinal	male	FBgn0267602	-1.88976	0.578035	113	2	7.5	0.00599
clinal	male	FBgn0036850	-0.385768	0.607277	16	1	0.7	0.999
clinal	male	FBgn0039465	-1.10872	0.548637	97	4	8.7	0.04196
clinal	male	FBgn0026566	0.592165	0.665736	16	2	0.9	0.48751
clinal	male	FBgn0265101	0.574896	0.803282	69	5	3.8	0.64735
clinal	male	FBgn0023094	1.16492	0.694039	23	3	1	0.17183
clinal	male	FBgn0036906	0.951537	0.621139	7	2	0.5	0.18581
clinal	male	FBgn0036531	2.47902	0.373403	5	3	0.2	0
clinal	male	XLOC_019451	-0.564422	0.718238	19	1	1	0.71129
clinal	male	FBgn0037065	-0.36995	0.587777	12	1	0.7	0.98501
clinal	male	FBgn0266981	0.82729	0.787195	27	3	1.6	0.41558
clinal	male	FBgn0037074	-0.764538	0.786047	18	1	1.4	0.44955
clinal	male	FBgn0264469	1.92692	0.402954	8	3	0.3	0.002
clinal	male	FBgn0037109	-0.714922	0.768017	22	1	1.4	0.41558
clinal	male	FBgn0037126	0.588637	0.688663	15	2	1	0.50549
clinal	male	FBgn0262035	1.24396	0.642574	22	3	0.9	0.0999
clinal	male	FBgn0037167	0	0	2	1	0.2	0.30969
clinal	male	FBgn0039737	3.03767	0.604027	70	34	7.6	0
clinal	male	FBgn0058178	-0.16408	0.44907	7	1	0.3	0.57143
clinal	male	XLOC_019462	1.0732	0.569102	6	2	0.4	0.12587
clinal	male	FBgn0266698	-0.113534	0.833222	38	3	3.5	0.61538
clinal	male	FBgn0037713	0	0	2	1	0.1	0.16184
clinal	male	FBgn0000355	0.426278	0.718005	26	2	1.2	0.6973
clinal	male	FBgn0035410	-0.479036	0.683097	14	1	0.9	0.84715
clinal	male	XLOC_020407	-0.215005	0.45569	12	1	0.4	0.63736
clinal	male	FBgn0010381	-0.0690101	0.829541	50	2	2.1	0.73526
clinal	male	FBgn0027552	-0.7804	0.788108	25	1	1.4	0.4995
clinal	male	XLOC_012638	-0.204301	0.607327	3	1	0.2	0.37363
clinal	male	FBgn0038722	-0.556865	0.803395	8	1	1	0.71728
clinal	male	FBgn0035529	4.4651	0.605238	9	7	0.5	0
clinal	male	FBgn0035574	0	0	2	1	0.1	0.24376
clinal	male	FBgn0028699	1.21171	0.519487	5	2	0.3	0.07393
clinal	male	FBgn0267459	-1.79509	0.837425	63	1	3.7	0.05594
clinal	male	FBgn0029117	2.1444	0.809785	49	10	2.9	0.002
clinal	male	FBgn0086660	1.05527	0.766511	22	3	1.2	0.28571
clinal	male	FBgn0082995	-0.294164	0.591386	8	1	0.5	0.81119
clinal	male	FBgn0263488	0.989482	0.513907	8	2	0.4	0.11389
clinal	male	FBgn0260936	1.39132	0.775347	24	4	1.5	0.10989
clinal	male	FBgn0035644	0.814775	0.535335	15	2	0.6	0.21978
clinal	male	FBgn0035146	-0.424147	0.651648	13	1	0.8	0.87712
clinal	male	FBgn0262787	1.8673	0.498972	3	2	0.2	0.02797
clinal	male	FBgn0039776	1.13431	0.518485	110	19	10	0.00799
clinal	male	FBgn0035149	0	0	2	1	0.1	0.17782
clinal	male	FBgn0045759	0	0	2	1	0.1	0.10989
clinal	male	FBgn0053276	-0.163934	0.550135	3	1	0.2	0.36563
clinal	male	FBgn0035831	0.0894814	0.820777	35	2	1.8	0.90509
clinal	male	XLOC_013234	1.6221	0.743999	20	4	1.2	0.06194
clinal	male	FBgn0263476	1.45039	0.468955	4	2	0.2	0.03397
clinal	male	FBgn0264701	0	0	2	1	0.1	0.25574
clinal	male	FBgn0035941	5.51346	0.825434	32	24	1.9	0
clinal	male	FBgn0035948	1.95109	0.618743	14	4	0.8	0.00799
clinal	male	FBgn0054056	-0.256595	0.549145	7	1	0.4	0.64935
clinal	male	FBgn0035947	1.13836	0.480668	6	2	0.4	0.08591
clinal	male	FBgn0035965	-0.822191	0.786569	24	1	1.5	0.46354
clinal	male	FBgn0266124	0.817227	0.836148	39	4	2.5	0.45554
clinal	male	FBgn0266596	-1.21064	0.852182	39	1	2.3	0.19381
clinal	male	FBgn0036036	2.17333	0.457742	6	3	0.2	0.004
clinal	male	FBgn0261530	2.1878	0.416629	6	3	0.2	0.002
clinal	male	FBgn0036040	0.595458	0.669984	16	2	0.9	0.46154
clinal	male	XLOC_016867	-0.896389	0.780367	31	1	1.7	0.29171
clinal	male	FBgn0036058	-0.147609	0.481145	5	1	0.3	0.47552
clinal	male	FBgn0038236	-0.301757	0.590258	71	6	7.7	0.39161
clinal	male	FBgn0051199	1.08748	0.165804	1221	179	91.8	0
clinal	male	FBgn0038290	-1.08087	0.833205	18	1	2	0.23776
clinal	male	FBgn0267688	-2.86679	0.635383	55	1	6.9	0.002
clinal	male	FBgn0038312	0.197283	0.68113	54	7	6.6	0.98901
clinal	male	FBgn0038307	-1.90567	0.804241	52	1	3.9	0.03596
clinal	male	FBgn0051446	-0.196364	0.596206	3	1	0.3	0.55345
clinal	male	FBgn0038772	-2.88053	0.352026	152	3	20	0.002
clinal	male	FBgn0024222	2.12079	0.773179	37	14	4.9	0
clinal	male	FBgn0082975	1.25879	0.820153	42	7	3.5	0.13586
clinal	male	FBgn0030164	3.62459	0.869469	20	12	2.2	0
clinal	male	FBgn0038478	-0.712749	0.819428	9	1	1.2	0.54545
clinal	male	FBgn0051265	-0.28561	0.567072	8	1	0.6	0.92108
clinal	male	FBgn0031142	-0.214521	0.537346	5	1	0.3	0.5994
clinal	male	FBgn0038519	-0.134615	0.502317	3	1	0.2	0.41558
clinal	male	FBgn0266405	2.95227	0.786758	8	5	1	0
clinal	male	FBgn0038540	1.74396	0.791617	6	3	0.9	0.09391
clinal	male	FBgn0051115	0.266129	0.852977	33	3	2.7	0.96703
clinal	male	FBgn0038583	-0.211031	0.8383	25	2	2.4	0.57742
clinal	male	FBgn0038603	-1.05279	0.889382	16	1	1.9	0.26174
clinal	male	FBgn0051224	-0.195547	0.595323	4	1	0.3	0.61538
clinal	male	FBgn0038651	-0.774428	0.790897	15	1	1.4	0.46753
clinal	male	FBgn0038672	-0.460644	0.74836	6	1	0.8	0.88911
clinal	male	FBgn0038674	-0.756639	0.868383	9	1	1.3	0.51748
clinal	male	FBgn0038716	0.550811	0.823074	36	6	4.7	0.66933
clinal	male	FBgn0038755	0.843747	0.740336	6	2	0.8	0.35564
clinal	male	FBgn0038768	0.507945	0.679625	49	8	6.3	0.5954
clinal	male	FBgn0040571	-2.22616	0.797509	34	1	4.6	0.01998
clinal	male	FBgn0038795	-1.36205	0.897118	17	1	2.4	0.16184
clinal	male	FBgn0038799	-0.595061	0.738192	10	1	1	0.73127
clinal	male	FBgn0264839	0.911271	0.740941	6	2	0.6	0.24775
clinal	male	FBgn0027493	-0.443869	0.746095	6	1	0.7	0.91708
clinal	male	FBgn0266674	0.999555	0.739599	5	2	0.6	0.24575
clinal	male	FBgn0037551	-0.184912	0.549557	4	1	0.3	0.47952
clinal	male	FBgn0040252	2.97595	0.74861	11	6	1.1	0
clinal	male	FBgn0067317	-0.508586	0.77923	6	1	0.8	0.83916
clinal	male	FBgn0029804	-0.118833	0.408534	5	1	0.3	0.4955
clinal	male	FBgn0038972	1.14759	0.894146	20	5	2.8	0.25974
clinal	male	FBgn0038993	0.564784	0.756018	10	2	1.1	0.59141
clinal	male	FBgn0051156	0.139027	0.871466	15	2	1.7	0.95704
clinal	male	FBgn0263663	-0.355373	0.742192	4	1	0.5	0.89111
clinal	male	FBgn0037410	-0.546513	0.666637	21	1	1	0.72727
clinal	male	FBgn0039085	4.17533	0.725559	6	5	0.8	0
clinal	male	FBgn0039130	-0.514843	0.752425	7	1	0.9	0.76523
clinal	male	FBgn0039687	-0.229747	0.854278	33	3	3.8	0.51948
clinal	male	FBgn0026317	0	0	2	1	0.2	0.39361
clinal	male	FBgn0037521	-1.29082	0.855385	42	1	2.5	0.14985
clinal	male	FBgn0262365	0.479328	0.766976	13	2	1.2	0.64336
clinal	male	FBgn0039304	-0.495937	0.71845	7	1	0.8	0.82517
clinal	male	FBgn0039305	0.950345	0.864144	12	3	1.6	0.41359
clinal	male	FBgn0039291	-1.2201	0.867344	18	1	2.2	0.20979
clinal	male	FBgn0039307	1.03019	0.78918	14	3	1.3	0.2957
clinal	male	FBgn0051087	-2.16876	0.801023	34	1	4.4	0.01798
clinal	male	FBgn0039348	0.968554	0.776132	5	2	0.7	0.2977
clinal	male	FBgn0039356	3.48945	0.715141	40	25	5.5	0
clinal	male	XLOC_022182	-0.176216	0.923954	17	2	2.3	0.65534
clinal	male	XLOC_022154	0.808737	0.918248	22	4	2.6	0.52148
clinal	male	FBgn0038198	1.90273	0.847773	14	5	1.6	0.02997
clinal	male	FBgn0250908	-0.292955	0.689109	4	1	0.5	0.84316
clinal	male	FBgn0039450	-0.267664	0.900243	18	2	2.4	0.55544
clinal	male	FBgn0262473	2.24879	0.881432	20	8	2.6	0.00599
clinal	male	FBgn0004197	-1.03533	0.812011	34	2	4.2	0.12987
clinal	male	FBgn0085322	1.22752	0.886395	15	4	2	0.25774
clinal	male	FBgn0045862	-2.14279	0.816273	33	1	4.4	0.01598
clinal	male	FBgn0039529	1.27547	0.685901	4	2	0.4	0.12188
clinal	male	FBgn0039856	0.867715	0.810999	44	7	4.6	0.34366
clinal	male	XLOC_022426	-0.091692	0.371567	4	1	0.1	0.24176
clinal	male	FBgn0039625	-0.0348721	0.835068	29	2	2.1	0.74126
clinal	male	FBgn0039628	0	0	2	1	0.2	0.41558
clinal	male	FBgn0039634	-0.983263	0.816376	18	1	1.8	0.32368
clinal	male	FBgn0028476	-0.282773	0.630406	5	1	0.6	0.94905
clinal	male	FBgn0025457	0.97872	0.836178	40	6	3.6	0.28571
clinal	male	FBgn0039678	-0.547091	0.771932	7	1	0.9	0.70729
clinal	male	FBgn0039691	1.95849	0.859766	36	8	2.6	0.00999
clinal	male	FBgn0004622	0	0	2	1	0.1	0.13586
clinal	male	XLOC_026113	2.15512	0.669552	10	4	0.8	0.00999
clinal	male	XLOC_026121	-0.162607	0.834507	33	3	3.6	0.55944
clinal	male	FBgn0039731	-1.05244	0.846463	19	1	1.9	0.28172
clinal	male	FBgn0039732	3.98648	0.825682	11	8	1.3	0
clinal	male	FBgn0003479	0	0	2	1	0.2	0.45554
clinal	male	XLOC_026179	1.99928	0.846992	14	5	1.5	0.03197
clinal	male	FBgn0054041	-0.630446	0.781919	10	1	1.1	0.58342
clinal	male	FBgn0037811	1.06138	0.747716	54	8	4.5	0.14985
clinal	male	FBgn0024288	-1.38286	0.812247	63	1	2.7	0.12188
clinal	male	FBgn0037468	-1.33771	0.743054	57	2	5.2	0.05395
clinal	male	FBgn0037490	0	0	2	1	0.2	0.40759
clinal	male	FBgn0040255	1.46807	0.607694	70	17	7.7	0
clinal	male	FBgn0014930	-0.0833333	0.401751	3	1	0.1	0.19181
clinal	male	FBgn0000723	1.59569	0.794156	16	4	1.3	0.0959
clinal	male	FBgn0263413	-0.503558	0.87404	25	2	3	0.36364
clinal	male	FBgn0037809	1.63778	0.767249	7	3	0.9	0.0999
clinal	male	FBgn0020379	1.69444	0.720799	3	2	0.3	0.09391
clinal	male	FBgn0037832	-1.65456	0.838527	29	1	3.2	0.05794
clinal	male	FBgn0037846	-0.418037	0.685413	6	1	0.6	0.96903
clinal	male	FBgn0267671	-1.70512	0.850624	27	1	3.2	0.06993
clinal	male	FBgn0261291	1.0857	0.842733	34	6	3.4	0.22977
clinal	male	FBgn0037882	1.29837	0.831325	45	9	4.6	0.07792
clinal	male	FBgn0026620	-0.190476	0.588255	3	1	0.3	0.50749
clinal	male	FBgn0037934	1.59992	0.766471	17	4	1.3	0.07393
clinal	male	FBgn0037935	-0.101523	0.440139	3	1	0.2	0.39361
clinal	male	FBgn0037970	-3.72528	0.443761	133	1	12.5	0.002
clinal	male	FBgn0260742	0.612026	0.740419	10	2	1	0.53746
clinal	male	XLOC_023913	-2.0909	0.811455	38	1	4.3	0.01798
clinal	male	FBgn0038067	0	0	2	1	0.2	0.3976
clinal	male	FBgn0038089	0	0	2	1	0.2	0.41958
clinal	male	XLOC_024002	2.53247	0.830504	40	15	4.1	0
clinal	male	FBgn0038099	2.99979	0.920434	18	10	2.6	0
clinal	male	FBgn0260962	1.36286	0.749346	10	3	1	0.13986
clinal	male	FBgn0023495	0.761882	0.611885	55	11	7.5	0.23976
seasonal	male	FBgn0051755	-0.534979	0.67883	17	1	1	0.71928
seasonal	male	FBgn0265907	-2.86552	0.414633	275	2	14.4	0.002
seasonal	male	XLOC_003146	0.948324	0.541887	163	15	8.6	0.04995
seasonal	male	FBgn0039846	-0.150496	0.46876	5	1	0.2	0.42557
seasonal	male	FBgn0264962	-0.680556	0.733924	22	1	1.2	0.59341
seasonal	male	FBgn0032189	-0.405772	0.62576	13	1	0.8	0.91109
seasonal	male	FBgn0033060	-0.703126	0.45501	265	8	13.3	0.1039
seasonal	male	FBgn0004811	-0.365427	0.264322	626	26	33.6	0.15185
seasonal	male	FBgn0000276	0.242646	0.776163	32	2	1.6	0.91309
seasonal	male	FBgn0039777	-0.170401	0.455444	8	1	0.4	0.63736
seasonal	male	FBgn0051974	0.556536	0.784503	72	5	3.8	0.65135
seasonal	male	FBgn0266621	-0.391722	0.841089	60	2	2.8	0.42957
seasonal	male	FBgn0031774	0.823821	0.584259	11	2	0.6	0.24176
seasonal	male	FBgn0051157	0.515386	0.32552	401	30	21.9	0.0999
seasonal	male	FBgn0032595	-0.161536	0.465053	5	1	0.3	0.46953
seasonal	male	FBgn0032251	-0.209274	0.512907	6	1	0.4	0.63137
seasonal	male	FBgn0051898	0.569269	0.737457	77	6	4.5	0.58741
seasonal	male	FBgn0036832	0.74137	0.865905	58	4	2.6	0.54945
seasonal	male	XLOC_015532	-0.239495	0.864074	53	2	2.5	0.6014
seasonal	male	FBgn0000287	-1.09272	0.79232	76	2	4.6	0.12587
seasonal	male	FBgn0032282	-0.363137	0.62746	11	1	0.7	0.997
seasonal	male	FBgn0032286	-0.866157	0.802846	28	1	1.6	0.35764
seasonal	male	FBgn0052856	-0.62347	0.742531	21	1	1.2	0.56144
seasonal	male	FBgn0053286	-0.930557	0.813526	93	2	4.2	0.17183
seasonal	male	XLOC_005866	-1.70129	0.814133	67	1	3.4	0.06993
seasonal	male	FBgn0033826	-1.83457	0.807471	78	1	3.8	0.04995
seasonal	male	XLOC_011704	1.74258	0.835457	69	10	3.7	0.00599
seasonal	male	XLOC_011705	2.13196	0.764764	29	6	1.4	0.00799
seasonal	male	FBgn0262616	0.545558	0.699759	18	2	1	0.53746
seasonal	male	FBgn0031418	0.960249	0.781532	23	3	1.4	0.35365
seasonal	male	FBgn0027453	0.306515	0.806339	60	4	3.6	0.96503
seasonal	male	FBgn0261853	-0.685736	0.388163	333	10	16.3	0.07592
seasonal	male	FBgn0032331	0.700651	0.728044	88	7	4.9	0.40559
seasonal	male	FBgn0052633	1.19746	0.69618	96	11	5.6	0.03796
seasonal	male	FBgn0053319	-0.823561	0.429114	230	7	12.5	0.05395
seasonal	male	XLOC_020912	0.0884701	0.65809	116	6	6.1	0.84316
seasonal	male	FBgn0262887	0.778754	0.828534	48	4	2.6	0.50549
seasonal	male	XLOC_019524	0.859188	0.767531	32	3	1.5	0.3976
seasonal	male	FBgn0051730	0.364589	0.736279	25	2	1.3	0.77722
seasonal	male	FBgn0010222	-0.355287	0.807558	91	3	4.2	0.40959
seasonal	male	FBgn0020270	-0.117621	0.836372	37	2	2.2	0.71329
seasonal	male	FBgn0028700	-0.234488	0.525945	7	1	0.4	0.68132
seasonal	male	FBgn0032361	-0.331188	0.74386	93	4	5.5	0.40759
seasonal	male	XLOC_011955	0.0217354	0.834233	64	3	3.2	0.73926
seasonal	male	FBgn0039612	-0.852325	0.770742	27	1	1.6	0.38362
seasonal	male	FBgn0003896	-0.12766	0.490204	3	1	0.2	0.37562
seasonal	male	FBgn0034179	0.815744	0.515792	173	15	9.3	0.08392
seasonal	male	FBgn0058160	-0.692344	0.814317	76	2	3.5	0.25774
seasonal	male	FBgn0031305	-0.134233	0.440205	6	1	0.3	0.55145
seasonal	male	FBgn0085191	-0.860808	0.816659	69	2	3.9	0.18382
seasonal	male	FBgn0000286	0.698884	0.750969	130	8	5.6	0.3996
seasonal	male	FBgn0039544	1.28029	0.836567	43	5	2.2	0.15185
seasonal	male	FBgn0032848	0.21107	0.62702	146	8	7.5	0.96703
seasonal	male	FBgn0052196	-0.310223	0.711196	116	4	5.4	0.41558
seasonal	male	FBgn0264991	-0.0955785	0.812005	65	3	3.5	0.61339
seasonal	male	FBgn0262786	-0.823037	0.80983	26	1	1.5	0.41758
seasonal	male	FBgn0016675	-0.184049	0.579903	3	1	0.2	0.32967
seasonal	male	FBgn0032382	-0.521447	0.684527	16	1	0.9	0.75924
seasonal	male	XLOC_008896	-0.174725	0.816723	47	2	2.3	0.61339
seasonal	male	FBgn0033130	-1.77891	0.823006	77	1	3.7	0.04995
seasonal	male	XLOC_011977	-0.484071	0.669389	17	1	0.9	0.7992
seasonal	male	XLOC_006357	-0.825937	0.790928	33	1	1.6	0.36164
seasonal	male	FBgn0053012	-0.808518	0.599564	151	4	7.3	0.13187
seasonal	male	FBgn0031413	-2.27379	0.732494	88	1	5.1	0.00999
seasonal	male	FBgn0032409	-0.886336	0.801032	69	2	4	0.17383
seasonal	male	FBgn0032415	-0.141515	0.477195	4	1	0.2	0.44755
seasonal	male	XLOC_006068	0.0193657	0.822565	61	3	3.3	0.7013
seasonal	male	FBgn0034867	0.474804	0.836704	69	4	3.2	0.79321
seasonal	male	XLOC_019318	-0.821611	0.790493	35	1	1.6	0.32567
seasonal	male	XLOC_002513	0.121032	0.486034	198	11	10.6	0.999
seasonal	male	FBgn0015075	-1.07227	0.815766	46	1	2.1	0.23976
seasonal	male	FBgn0051703	-1.39863	0.875413	52	1	2.8	0.12388
seasonal	male	XLOC_011917	-0.853894	0.764006	31	1	1.6	0.41958
seasonal	male	FBgn0035028	0.586058	0.565269	179	12	8.7	0.30569
seasonal	male	FBgn0015271	0.353258	0.802509	64	4	3.5	0.91508
seasonal	male	FBgn0036263	-1.18108	0.773307	108	2	4.9	0.08192
seasonal	male	FBgn0022338	-0.0750004	0.828288	39	2	2.1	0.73327
seasonal	male	FBgn0028562	0.995319	0.844439	43	4	2.1	0.32368
seasonal	male	FBgn0032449	0.0597316	0.841175	28	2	1.9	0.88112
seasonal	male	FBgn0032451	-0.209418	0.50284	7	1	0.4	0.70529
seasonal	male	FBgn0038830	0.199223	0.778942	30	2	1.6	0.96903
seasonal	male	FBgn0010750	1.72808	0.837248	56	7	2.4	0.00999
seasonal	male	FBgn0025115	-2.00774	0.776619	80	1	4.3	0.02398
seasonal	male	FBgn0051702	0.355796	0.79976	85	5	4.4	0.9011
seasonal	male	FBgn0086710	0.0650861	0.844112	64	3	3.1	0.79321
seasonal	male	XLOC_007238	0.795067	0.801748	33	3	1.7	0.5035
seasonal	male	FBgn0051728	-0.18133	0.526293	4	1	0.3	0.47153
seasonal	male	FBgn0051952	0.287976	0.615846	122	8	7.1	0.80919
seasonal	male	FBgn0085241	0	0	2	1	0.1	0.23576
seasonal	male	XLOC_006069	-1.10898	0.832342	41	1	2.2	0.18781
seasonal	male	FBgn0039315	-1.06036	0.816451	38	1	2	0.22977
seasonal	male	FBgn0033518	0.545432	0.709472	22	2	1	0.47752
seasonal	male	FBgn0024732	-1.24753	0.414115	295	6	14.3	0.00599
seasonal	male	FBgn0028658	-0.134461	0.415896	5	1	0.2	0.44156
seasonal	male	FBgn0028919	-1.27896	0.847217	43	1	2.4	0.18182
seasonal	male	FBgn0026373	1.8221	0.805905	82	12	4.2	0.002
seasonal	male	XLOC_003081	0.437882	0.727461	23	2	1.2	0.65934
seasonal	male	FBgn0041161	0.184856	0.856034	63	3	2.9	0.86114
seasonal	male	FBgn0015568	0.85934	0.748602	95	7	4.4	0.31768
seasonal	male	FBgn0016036	-0.620256	0.723626	25	1	1.1	0.64136
seasonal	male	FBgn0037822	0.171614	0.547291	171	9	8.5	0.96903
seasonal	male	FBgn0040551	-1.09494	0.363941	354	9	19.2	0.01798
seasonal	male	FBgn0266700	1.58691	0.845503	56	7	2.8	0.03996
seasonal	male	FBgn0038127	-0.624634	0.362722	349	12	18.6	0.07992
seasonal	male	FBgn0035900	0.352956	0.826463	55	3	2.5	0.92108
seasonal	male	FBgn0032845	-1.24067	0.256934	675	16	37.1	0.002
seasonal	male	FBgn0263321	1.55109	0.834304	46	6	2.3	0.04995
seasonal	male	FBgn0051683	-0.383279	0.624463	14	1	0.7	0.99301
seasonal	male	FBgn0261586	-0.508168	0.686552	17	1	0.9	0.76523
seasonal	male	XLOC_019257	0.0801237	0.83202	70	3	3.1	0.76723
seasonal	male	XLOC_006087	0.277554	0.766628	28	2	1.5	0.88312
seasonal	male	FBgn0052774	-0.08	0.393496	3	1	0.1	0.24975
seasonal	male	XLOC_002670	0.644351	0.654126	16	2	0.8	0.37762
seasonal	male	FBgn0086662	1.77518	0.853567	72	9	3.2	0.00999
seasonal	male	FBgn0264349	-0.287773	0.877052	48	2	2.6	0.58342
seasonal	male	XLOC_003055	0.0890941	0.810233	34	2	1.8	0.90909
seasonal	male	FBgn0038889	-1.05291	0.658581	121	3	6.5	0.08392
seasonal	male	FBgn0052006	0.979142	0.523544	8	2	0.4	0.12188
seasonal	male	FBgn0001978	-0.368945	0.60452	12	1	0.6	0.90909
seasonal	male	FBgn0069969	0.0417511	0.803478	40	2	1.9	0.85315
seasonal	male	XLOC_019325	-0.0574638	0.698891	126	5	5.7	0.66334
seasonal	male	XLOC_019452	0.814559	0.759765	103	7	4.5	0.34166
seasonal	male	FBgn0038306	0.522386	0.758639	87	6	4.7	0.63137
seasonal	male	FBgn0050203	0.324212	0.80149	74	4	3.5	0.93506
seasonal	male	FBgn0003612	-0.686214	0.740239	27	1	1.3	0.55544
seasonal	male	XLOC_006359	-0.615207	0.81431	65	2	3.3	0.26374
seasonal	male	FBgn0085452	0.388514	0.719645	27	2	1.2	0.72527
seasonal	male	FBgn0038821	-0.387651	0.633658	15	1	0.8	0.85714
seasonal	male	FBgn0037949	0.0150293	0.622877	119	7	7.4	0.76523
seasonal	male	XLOC_006565	1.70291	0.672255	21	4	1	0.02797
seasonal	male	XLOC_006268	0.351234	0.739349	25	2	1.3	0.77722
seasonal	male	FBgn0035294	-0.385561	0.620539	15	1	0.7	0.96304
seasonal	male	FBgn0035295	-0.694296	0.747684	27	1	1.3	0.57143
seasonal	male	FBgn0032673	-0.757541	0.531855	168	5	8.7	0.09391
seasonal	male	FBgn0032685	-0.0571463	0.837127	41	2	2.1	0.74126
seasonal	male	XLOC_000204	-0.264044	0.538446	8	1	0.5	0.78322
seasonal	male	FBgn0051097	-0.781527	0.752067	28	1	1.4	0.45754
seasonal	male	FBgn0037999	1.05112	0.416287	267	29	15.3	0.004
seasonal	male	FBgn0051344	0.354597	0.45929	217	15	12.4	0.54545
seasonal	male	XLOC_011651	-0.849896	0.794003	32	1	1.6	0.41359
seasonal	male	FBgn0028899	1.51663	0.796707	33	5	1.8	0.06194
seasonal	male	FBgn0032839	0.272162	0.763124	87	5	4.6	0.95504
seasonal	male	FBgn0028523	-0.299307	0.547001	10	1	0.6	0.87712
seasonal	male	FBgn0020415	-0.531639	0.674198	19	1	1	0.7033
seasonal	male	FBgn0038846	0.208626	0.29569	507	30	26.6	0.55744
seasonal	male	FBgn0262789	0.0838844	0.717684	112	5	5.2	0.82917
seasonal	male	FBgn0038122	-0.0701856	0.83808	62	3	3.5	0.61738
seasonal	male	FBgn0033128	-0.907789	0.788888	89	2	4.1	0.14985
seasonal	male	FBgn0267347	-0.36678	0.611816	13	1	0.7	0.97702
seasonal	male	FBgn0032593	-0.282357	0.54458	10	1	0.5	0.81918
seasonal	male	FBgn0263746	-0.210153	0.501124	6	1	0.3	0.55944
seasonal	male	FBgn0051812	-1.14279	0.827098	41	1	2.2	0.22178
seasonal	male	FBgn0265785	-0.308614	0.602942	8	1	0.5	0.74326
seasonal	male	FBgn0261437	1.81829	0.790812	26	5	1.5	0.05195
seasonal	male	FBgn0051742	0.113208	0.859579	59	3	3.1	0.81918
seasonal	male	FBgn0022213	0.00302939	0.823114	36	2	2	0.82118
seasonal	male	FBgn0032793	-0.573648	0.707717	21	1	1.1	0.67732
seasonal	male	FBgn0033127	-0.0635639	0.82127	44	2	2.1	0.73726
seasonal	male	FBgn0266898	0.756044	0.79519	35	3	1.7	0.54146
seasonal	male	FBgn0040989	0.985628	0.552101	154	15	8.4	0.04196
seasonal	male	FBgn0035704	-2.46125	0.695816	119	1	5.8	0.00599
seasonal	male	FBgn0037955	-1.31675	0.872881	43	1	2.6	0.13387
seasonal	male	FBgn0033232	0.733696	0.797935	38	3	1.8	0.5035
seasonal	male	XLOC_019453	0.995393	0.846065	66	5	2.8	0.31768
seasonal	male	FBgn0033429	-0.897947	0.787923	37	1	1.8	0.2977
seasonal	male	FBgn0035537	1.94738	0.522964	7	3	0.4	0.01399
seasonal	male	FBgn0040009	0.21653	0.550743	169	10	9.2	0.87512
seasonal	male	FBgn0051792	0.404126	0.765186	98	6	5.1	0.80519
seasonal	male	FBgn0033713	-0.197976	0.830066	52	2	2.4	0.59141
seasonal	male	FBgn0002021	0.624401	0.740764	93	7	5.1	0.53347
seasonal	male	FBgn0262876	-1.57491	0.665152	121	2	6.3	0.02198
seasonal	male	FBgn0036053	-0.113203	0.384746	5	1	0.2	0.44955
seasonal	male	FBgn0032779	0.0540977	0.799344	79	4	4.3	0.75524
seasonal	male	XLOC_023866	2.19217	0.695532	17	5	1	0.00799
seasonal	male	FBgn0083037	-1.41195	0.85814	54	1	2.8	0.09191
seasonal	male	FBgn0038020	-0.325102	0.840804	53	2	2.7	0.48352
seasonal	male	FBgn0265548	0.36274	0.628732	136	9	7.6	0.72128
seasonal	male	FBgn0027527	-0.305344	0.549881	12	1	0.5	0.83317
seasonal	male	FBgn0002939	0.505332	0.795728	41	3	2.2	0.74326
seasonal	male	FBgn0037298	0.26509	0.834513	58	3	2.7	0.999
seasonal	male	FBgn0243486	-0.14966	0.528033	3	1	0.2	0.29371
seasonal	male	FBgn0032671	0.678211	0.627808	16	2	0.8	0.36364
seasonal	male	FBgn0263831	-0.282926	0.774385	82	3	4	0.45954
seasonal	male	FBgn0032846	-1.59026	0.546087	175	3	9.2	0.00799
seasonal	male	FBgn0263327	-0.198742	0.481076	6	1	0.4	0.62138
seasonal	male	FBgn0262937	-0.250031	0.509218	191	7	8.7	0.45954
seasonal	male	FBgn0037182	-0.704094	0.733538	29	1	1.3	0.56943
seasonal	male	XLOC_006064	-0.814884	0.832407	71	2	3.8	0.23776
seasonal	male	XLOC_002778	-0.205385	0.541334	5	1	0.2	0.41958
seasonal	male	FBgn0004463	0.170133	0.788449	81	4	3.9	0.87313
seasonal	male	FBgn0038291	-0.196952	0.50928	6	1	0.4	0.62737
seasonal	male	FBgn0033808	0.257715	0.837789	56	3	2.7	0.94905
seasonal	male	FBgn0032817	-0.571	0.333886	413	15	22.4	0.08791
seasonal	male	FBgn0035206	-0.490307	0.649318	20	1	0.9	0.81518
seasonal	male	FBgn0033059	-1.54403	0.830626	64	1	3.1	0.08791
seasonal	male	FBgn0000075	-0.647158	0.728637	23	1	1.2	0.57343
seasonal	male	FBgn0031860	0.942514	0.788359	25	3	1.5	0.37562
seasonal	male	FBgn0032900	-1.3733	0.843426	53	1	2.7	0.12388
seasonal	male	XLOC_019450	-0.121428	0.829163	50	2	2.2	0.71129
seasonal	male	XLOC_011927	-0.744326	0.748647	30	1	1.4	0.45554
seasonal	male	FBgn0003346	-0.135854	0.444757	4	1	0.2	0.41958
seasonal	male	XLOC_009142	0.834396	0.841989	66	5	3.2	0.44755
seasonal	male	FBgn0031378	-0.974639	0.679181	95	3	6.2	0.1039
seasonal	male	FBgn0032836	-0.972508	0.587808	152	4	8.2	0.08392
seasonal	male	XLOC_003321	-2.20956	0.747748	73	1	4.8	0.01199
seasonal	male	FBgn0263047	1.05928	0.49676	7	2	0.4	0.0979
seasonal	male	FBgn0031909	-0.0348368	0.83391	35	2	2.1	0.76523
seasonal	male	FBgn0001125	-2.02487	0.80455	65	1	4.3	0.01998
seasonal	male	FBgn0032849	-1.5094	0.706452	109	2	6	0.03996
seasonal	male	FBgn0035383	-0.0508475	0.316159	3	1	0.1	0.23576
seasonal	male	FBgn0032850	-1.55287	0.821049	59	1	3.1	0.08392
seasonal	male	FBgn0003141	-1.30304	0.82916	46	1	2.6	0.10989
seasonal	male	FBgn0032943	-1.76278	0.511127	199	3	10.3	0.00599
seasonal	male	FBgn0014127	-0.702486	0.761381	26	1	1.3	0.5035
seasonal	male	FBgn0083026	0.836771	0.842117	47	4	2.5	0.46753
seasonal	male	FBgn0054001	-0.93811	0.808653	86	2	4.2	0.17383
seasonal	male	FBgn0083036	1.2321	0.692723	18	3	1	0.14386
seasonal	male	FBgn0051687	1.08641	0.702915	24	3	1.2	0.2018
seasonal	male	FBgn0028952	0.655819	0.656202	14	2	0.9	0.42358
seasonal	male	FBgn0039821	0.110142	0.80536	43	2	1.8	0.92707
seasonal	male	XLOC_008882	-0.224069	0.544408	6	1	0.3	0.55145
seasonal	male	FBgn0063491	0.162386	0.70519	115	6	5.9	0.93107
seasonal	male	FBgn0032871	0.796614	0.575233	13	2	0.6	0.24575
seasonal	male	FBgn0053509	0.558433	0.675368	18	2	1	0.52747
seasonal	male	FBgn0262359	-0.214299	0.502538	7	1	0.4	0.72527
seasonal	male	XLOC_002861	-1.99248	0.607758	160	2	8.2	0.00999
seasonal	male	FBgn0065100	-0.701584	0.73849	30	1	1.4	0.44356
seasonal	male	XLOC_002871	-0.430118	0.713773	105	4	5.8	0.31768
seasonal	male	FBgn0053510	-0.686732	0.760204	24	1	1.3	0.51748
seasonal	male	FBgn0261239	-1.26419	0.834913	46	1	2.5	0.14785
seasonal	male	XLOC_018861	-1.58459	0.827176	73	1	3.2	0.06394
seasonal	male	XLOC_002917	1.28384	0.789873	33	4	1.7	0.16384
seasonal	male	XLOC_011921	-0.203551	0.553916	5	1	0.3	0.45355
seasonal	male	XLOC_003464	-0.337173	0.616719	10	1	0.6	0.90909
seasonal	male	XLOC_003090	0.74356	0.797828	34	3	1.8	0.51349
seasonal	male	FBgn0040028	-0.24316	0.537961	9	1	0.5	0.80719
seasonal	male	FBgn0040725	-0.0612969	0.306455	4	1	0.2	0.36164
seasonal	male	FBgn0267986	-0.333895	0.597329	12	1	0.6	0.84116
seasonal	male	FBgn0039395	-0.111792	0.625098	127	6	6.9	0.60739
seasonal	male	FBgn0264085	0.803805	0.609145	113	11	7	0.16583
seasonal	male	FBgn0266865	0.190421	0.547587	176	9	8.4	0.92308
seasonal	male	FBgn0028836	1.81089	0.818853	71	10	3.5	0.004
seasonal	male	FBgn0039654	-2.06342	0.784264	87	1	4.4	0.02997
seasonal	male	FBgn0037519	1.53815	0.56367	205	22	8.7	0
seasonal	male	FBgn0266907	-0.3952	0.615951	16	1	0.8	0.9031
seasonal	male	FBgn0263597	-0.0826386	0.303116	476	24	25.8	0.65135
seasonal	male	FBgn0028398	1.00894	0.760184	22	3	1.4	0.2957
seasonal	male	FBgn0000451	-0.315489	0.853103	59	2	2.7	0.50949
seasonal	male	FBgn0000497	0.531632	0.714645	99	7	5.4	0.57542
seasonal	male	FBgn0001341	1.24194	0.477372	5	2	0.3	0.05994
seasonal	male	FBgn0051950	-0.456873	0.681828	15	1	0.8	0.84116
seasonal	male	FBgn0024920	-0.871675	0.780167	27	1	1.6	0.35165
seasonal	male	FBgn0031231	-1.43229	0.681791	102	2	5.7	0.03197
seasonal	male	FBgn0086855	-0.162568	0.480288	5	1	0.3	0.46354
seasonal	male	FBgn0266906	0.594706	0.812348	89	6	4.5	0.61738
seasonal	male	FBgn0039585	-0.0710505	0.484237	198	10	11	0.67732
seasonal	male	FBgn0260817	-1.00259	0.816581	32	1	1.9	0.32168
seasonal	male	FBgn0003444	-0.194618	0.476605	7	1	0.4	0.63736
seasonal	male	FBgn0042213	2.66089	0.712494	136	31	6.6	0
seasonal	male	XLOC_021955	-0.180043	0.484752	5	1	0.3	0.51548
seasonal	male	FBgn0031520	0.253057	0.836665	45	3	2.7	0.95504
seasonal	male	FBgn0035904	0.717166	0.597737	15	2	0.7	0.31568
seasonal	male	FBgn0016698	0.847312	0.583133	10	2	0.5	0.2038
seasonal	male	FBgn0051961	1.08413	0.767006	84	9	5	0.14585
seasonal	male	XLOC_019213	-0.0101202	0.820062	41	2	2	0.80519
seasonal	male	FBgn0031550	-0.229755	0.523162	6	1	0.4	0.63536
seasonal	male	FBgn0015663	-0.543292	0.705992	15	1	0.9	0.7952
seasonal	male	FBgn0265375	0.850995	0.406241	309	25	14.9	0.01199
seasonal	male	XLOC_014586	-1.17194	0.838114	49	1	2.3	0.1958
seasonal	male	FBgn0262566	-1.12754	0.432315	281	6	13.3	0.01399
seasonal	male	FBgn0036853	-0.0732748	0.820717	46	2	2.1	0.73726
seasonal	male	FBgn0051955	-0.386671	0.609283	12	1	0.7	0.91908
seasonal	male	FBgn0010173	-0.630654	0.823083	75	2	3.4	0.28372
seasonal	male	FBgn0000063	1.61681	0.798189	32	5	1.8	0.06593
seasonal	male	FBgn0037156	-0.306612	0.548509	13	1	0.6	0.92308
seasonal	male	FBgn0261445	0.371896	0.818512	73	4	3.5	0.91508
seasonal	male	XLOC_015528	-0.409457	0.709856	128	4	5.7	0.34765
seasonal	male	XLOC_003609	0.353833	0.741982	23	2	1.4	0.81718
seasonal	male	FBgn0052066	-0.993751	0.779806	89	2	4.3	0.13187
seasonal	male	FBgn0263870	-0.221966	0.502541	8	1	0.4	0.65335
seasonal	male	FBgn0027609	0.600593	0.687923	14	2	0.9	0.45355
seasonal	male	FBgn0040705	-0.125129	0.428336	4	1	0.2	0.45554
seasonal	male	FBgn0019982	-0.231661	0.516587	7	1	0.4	0.67333
seasonal	male	FBgn0031608	1.08223	0.486814	7	2	0.4	0.0959
seasonal	male	FBgn0031609	-0.225228	0.505791	9	1	0.4	0.73327
seasonal	male	FBgn0051098	-0.161143	0.323446	414	18	20.5	0.5035
seasonal	male	FBgn0035805	-0.476111	0.658838	21	1	1	0.6993
seasonal	male	FBgn0031628	-0.221824	0.523726	6	1	0.4	0.63137
seasonal	male	XLOC_019322	0.960174	0.772328	29	3	1.4	0.31968
seasonal	male	FBgn0031643	1.32421	0.66803	15	3	0.9	0.0979
seasonal	male	FBgn0038115	1.09065	0.807668	69	7	3.8	0.15984
seasonal	male	FBgn0031651	-0.377545	0.623561	12	1	0.7	0.98302
seasonal	male	FBgn0033668	1.92308	0.386103	3	2	0.1	0.00999
seasonal	male	XLOC_008894	-0.445542	0.630131	17	1	0.8	0.93107
seasonal	male	FBgn0035162	0.780738	0.587876	13	2	0.6	0.24575
seasonal	male	FBgn0031710	-0.349178	0.603679	11	1	0.6	0.97103
seasonal	male	FBgn0021874	1.00507	0.856088	38	4	2.1	0.36963
seasonal	male	FBgn0031268	3.24993	0.639371	14	7	0.8	0
seasonal	male	FBgn0024191	-0.746752	0.753174	23	1	1.3	0.55544
seasonal	male	FBgn0033132	0.14725	0.682985	124	6	5.9	0.91908
seasonal	male	FBgn0262814	-1.06273	0.815264	35	1	2.1	0.20979
seasonal	male	FBgn0039602	-0.65723	0.744232	19	1	1.2	0.53147
seasonal	male	XLOC_000828	-0.978883	0.832574	31	1	1.8	0.33566
seasonal	male	FBgn0031753	-0.694309	0.731534	88	3	5.2	0.18981
seasonal	male	FBgn0020930	0.441272	0.840014	47	3	2.3	0.84116
seasonal	male	FBgn0262127	-0.288727	0.548598	10	1	0.5	0.79321
seasonal	male	FBgn0031764	-0.67185	0.736389	21	1	1.2	0.57143
seasonal	male	XLOC_000859	-0.269837	0.55947	8	1	0.5	0.76324
seasonal	male	XLOC_019967	0.444094	0.662074	133	8	6.5	0.64935
seasonal	male	FBgn0037716	1.62435	0.803838	34	5	1.7	0.06194
seasonal	male	FBgn0027617	-0.21123	0.608058	134	6	7.4	0.44555
seasonal	male	FBgn0039882	-0.277426	0.533564	10	1	0.5	0.83117
seasonal	male	FBgn0263979	0.890246	0.495135	177	17	10.1	0.04196
seasonal	male	FBgn0033081	0.613681	0.824545	76	5	3.7	0.60539
seasonal	male	FBgn0036191	1.32948	0.844933	67	7	3.3	0.07193
seasonal	male	FBgn0052187	1.23226	0.798773	37	4	1.7	0.17782
seasonal	male	FBgn0263278	-0.249383	0.560745	7	1	0.4	0.68931
seasonal	male	FBgn0031822	-0.235904	0.540115	6	1	0.4	0.66933
seasonal	male	FBgn0050046	0.817176	0.648133	130	10	6.3	0.20579
seasonal	male	FBgn0051636	0.384984	0.745756	21	2	1.3	0.74126
seasonal	male	FBgn0266702	0.381896	0.722878	27	2	1.3	0.74126
seasonal	male	FBgn0020616	0.284698	0.862563	46	3	2.7	0.97103
seasonal	male	FBgn0031886	1.85185	0.525407	3	2	0.2	0.02398
seasonal	male	FBgn0031897	-0.602099	0.73881	19	1	1.1	0.64136
seasonal	male	FBgn0037304	-1.11664	0.807817	48	1	2.1	0.23976
seasonal	male	FBgn0263133	-0.320762	0.583259	10	1	0.6	0.94705
seasonal	male	XLOC_018818	-1.20734	0.821737	53	1	2.3	0.18781
seasonal	male	FBgn0038149	-1.941	0.79618	75	1	4.1	0.02997
seasonal	male	FBgn0031950	-0.286616	0.553762	8	1	0.5	0.83716
seasonal	male	FBgn0031275	0	0	2	1	0.1	0.20979
seasonal	male	FBgn0266769	-1.60376	0.822032	74	1	3.3	0.06793
seasonal	male	FBgn0050486	0.278292	0.800279	77	4	3.7	0.997
seasonal	male	FBgn0000024	-0.626705	0.468326	233	8	12.6	0.15185
seasonal	male	FBgn0031968	0.806068	0.806039	55	5	3.2	0.40759
seasonal	male	FBgn0031284	0.473877	0.725302	20	2	1.1	0.5954
seasonal	male	FBgn0032017	-1.86839	0.81713	67	1	3.9	0.04196
seasonal	male	FBgn0027780	0.392247	0.745272	21	2	1.2	0.69131
seasonal	male	FBgn0032047	-0.343598	0.617678	8	1	0.5	0.84715
seasonal	male	FBgn0051028	-0.13582	0.711453	123	5	6	0.56743
seasonal	male	FBgn0029095	-0.0965459	0.380044	4	1	0.2	0.39361
seasonal	male	FBgn0034629	-0.347578	0.590579	11	1	0.6	0.87313
seasonal	male	FBgn0032080	-1.53974	0.674636	104	2	6.1	0.03397
seasonal	male	FBgn0032083	-1.2243	0.824415	42	1	2.4	0.15984
seasonal	male	FBgn0034774	0.235309	0.80498	77	4	3.8	0.94306
seasonal	male	FBgn0046113	-0.501763	0.672525	16	1	0.8	0.88312
seasonal	male	FBgn0032109	0.568408	0.676894	17	2	1	0.52747
seasonal	male	FBgn0038719	-0.305229	0.561635	10	1	0.5	0.85914
seasonal	male	FBgn0050417	1.23466	0.771696	36	4	1.7	0.16583
seasonal	male	XLOC_021116	0.0975323	0.801973	32	2	1.8	0.91309
seasonal	male	FBgn0032131	-0.907854	0.815773	30	1	1.7	0.32767
seasonal	male	FBgn0033244	-0.0274703	0.810348	42	2	2	0.76523
seasonal	male	XLOC_023004	0.753543	0.587442	14	2	0.6	0.27373
seasonal	male	FBgn0085212	0.778114	0.804411	32	3	1.8	0.50549
seasonal	male	FBgn0033862	1.18075	0.82369	59	6	3	0.16384
seasonal	male	FBgn0033904	1.13642	0.827575	76	7	3.7	0.17383
seasonal	male	FBgn0033928	1.09343	0.391079	8	2	0.3	0.06194
seasonal	male	FBgn0051216	1.27127	0.702653	17	3	0.9	0.14386
seasonal	male	FBgn0261823	-0.595732	0.724614	22	1	1.1	0.7033
seasonal	male	FBgn0050443	-1.28987	0.825119	53	1	2.5	0.14186
seasonal	male	FBgn0026403	-0.344925	0.586214	13	1	0.6	0.94905
seasonal	male	FBgn0033480	-1.58107	0.830523	67	1	3.2	0.08192
seasonal	male	FBgn0036133	0.623333	0.832515	43	3	2	0.63936
seasonal	male	FBgn0033555	0.0451859	0.821523	69	3	3.2	0.77323
seasonal	male	FBgn0034911	0	0	2	1	0.1	0.15385
seasonal	male	FBgn0033984	-0.909586	0.809796	30	1	1.7	0.35165
seasonal	male	FBgn0033980	0.551992	0.660306	19	2	1	0.53746
seasonal	male	FBgn0264880	-0.811174	0.689545	120	3	5.6	0.13786
seasonal	male	FBgn0002643	-0.169562	0.461119	7	1	0.3	0.59341
seasonal	male	FBgn0034002	0.439879	0.791908	68	5	4.1	0.78322
seasonal	male	FBgn0034380	-0.454407	0.825771	55	2	2.9	0.39361
seasonal	male	FBgn0053218	1.01738	0.603747	144	14	7.8	0.05594
seasonal	male	FBgn0040251	-0.126494	0.806137	77	3	3.6	0.59141
seasonal	male	FBgn0050467	-0.226406	0.818031	43	2	2.4	0.55744
seasonal	male	FBgn0033990	0	0	2	1	0.1	0.17782
seasonal	male	FBgn0034031	-0.302043	0.542005	9	1	0.5	0.80519
seasonal	male	FBgn0034032	-0.195834	0.482452	7	1	0.4	0.68132
seasonal	male	XLOC_023865	-0.000621292	0.427679	239	14	14.5	0.82717
seasonal	male	FBgn0033473	-0.114512	0.380149	343	15	16.7	0.62338
seasonal	male	FBgn0034045	-0.308866	0.567121	9	1	0.6	0.9011
seasonal	male	FBgn0034046	-0.271661	0.569445	8	1	0.4	0.65135
seasonal	male	FBgn0034053	-0.363308	0.612673	11	1	0.6	0.86713
seasonal	male	FBgn0037218	0.459099	0.495775	260	15	11.6	0.39161
seasonal	male	FBgn0034069	0	0	2	1	0.1	0.23177
seasonal	male	FBgn0038424	0.555934	0.835721	39	3	2.1	0.71528
seasonal	male	FBgn0029175	-0.597963	0.699082	21	1	1.1	0.65934
seasonal	male	FBgn0029676	0	0	2	1	0.1	0.21379
seasonal	male	FBgn0034084	1.52241	0.796736	35	5	1.8	0.05994
seasonal	male	FBgn0034086	-0.691903	0.749598	24	1	1.2	0.5954
seasonal	male	FBgn0265365	-0.20059	0.475251	9	1	0.4	0.73726
seasonal	male	FBgn0034109	-1.1187	0.82161	39	1	2.1	0.21379
seasonal	male	FBgn0028737	0.507819	0.846787	62	4	3.1	0.73327
seasonal	male	FBgn0039742	1.98671	0.693785	24	5	1.2	0.002
seasonal	male	FBgn0028407	-1.6284	0.850699	73	1	3.3	0.06194
seasonal	male	XLOC_010365	0.462968	0.714041	22	2	1.2	0.64336
seasonal	male	FBgn0034141	1.29122	0.400678	5	2	0.3	0.04196
seasonal	male	FBgn0085218	-0.158597	0.458029	6	1	0.3	0.54146
seasonal	male	XLOC_010403	-0.820547	0.775989	26	1	1.5	0.4955
seasonal	male	FBgn0034166	-0.149661	0.430481	6	1	0.3	0.50749
seasonal	male	FBgn0039739	-0.118872	0.418776	4	1	0.2	0.31968
seasonal	male	FBgn0266810	-0.392423	0.592625	15	1	0.8	0.8971
seasonal	male	FBgn0051021	-0.567412	0.607195	173	5	7.8	0.22178
seasonal	male	FBgn0010620	0	0	2	1	0.1	0.22977
seasonal	male	FBgn0050101	-0.257573	0.525496	9	1	0.5	0.78921
seasonal	male	FBgn0034480	2.81256	0.473196	7	4	0.4	0
seasonal	male	XLOC_019333	0.762059	0.832187	56	4	2.5	0.53147
seasonal	male	FBgn0034242	0.514083	0.838414	40	3	2.2	0.73526
seasonal	male	FBgn0034261	1.70647	0.574127	9	3	0.5	0.02797
seasonal	male	FBgn0034269	-0.466988	0.660239	14	1	0.7	0.97902
seasonal	male	FBgn0034538	0.359617	0.85069	70	4	3.5	0.93107
seasonal	male	FBgn0037105	0.359606	0.831421	80	4	3.5	0.94306
seasonal	male	FBgn0053198	-0.368632	0.59009	13	1	0.7	0.94905
seasonal	male	FBgn0034335	-0.11641	0.447741	4	1	0.2	0.35365
seasonal	male	FBgn0063499	0	0	2	1	0.1	0.17782
seasonal	male	FBgn0034345	-0.16361	0.479804	6	1	0.3	0.56543
seasonal	male	FBgn0265878	0.578116	0.663347	17	2	0.9	0.47153
seasonal	male	FBgn0050487	0.085574	0.672222	130	6	6.1	0.81918
seasonal	male	XLOC_010624	-0.261842	0.536019	9	1	0.5	0.75325
seasonal	male	FBgn0034396	-0.108445	0.401208	4	1	0.2	0.37962
seasonal	male	FBgn0262480	-0.455934	0.806727	57	2	2.9	0.36763
seasonal	male	XLOC_008013	-1.23268	0.84144	44	1	2.4	0.18382
seasonal	male	FBgn0038581	-0.346994	0.603002	9	1	0.5	0.76723
seasonal	male	FBgn0035152	0.872762	0.563024	11	2	0.5	0.16184
seasonal	male	FBgn0037548	1.60152	0.827974	79	9	3.6	0.02597
seasonal	male	FBgn0267028	2.18003	0.820036	42	8	2.1	0.002
seasonal	male	FBgn0038894	0.721429	0.796261	32	3	1.8	0.54545
seasonal	male	FBgn0034475	1.5224	0.309301	4	2	0.2	0.01798
seasonal	male	FBgn0262824	-0.208265	0.500718	7	1	0.4	0.64935
seasonal	male	FBgn0025720	-0.840414	0.792377	27	1	1.6	0.3976
seasonal	male	FBgn0034529	-0.157425	0.484081	5	1	0.3	0.51149
seasonal	male	FBgn0250850	1.83641	0.762977	26	5	1.5	0.02198
seasonal	male	FBgn0267627	-0.798687	0.728537	126	3	5.6	0.17582
seasonal	male	FBgn0038388	-2.80372	0.629546	136	1	7.2	0.002
seasonal	male	FBgn0035065	0.433862	0.849114	72	4	3.4	0.85914
seasonal	male	FBgn0034578	-0.781249	0.769852	31	1	1.5	0.41159
seasonal	male	FBgn0036104	1.70817	0.817273	52	7	2.5	0.01998
seasonal	male	FBgn0033474	0.344773	0.507149	208	12	10.1	0.63137
seasonal	male	FBgn0050394	0.804764	0.784825	34	3	1.6	0.45754
seasonal	male	FBgn0086669	3.1394	0.456995	6	4	0.3	0
seasonal	male	FBgn0034627	-0.665432	0.729968	24	1	1.2	0.6014
seasonal	male	FBgn0036259	-0.617003	0.662787	138	4	6.6	0.2038
seasonal	male	FBgn0034631	-0.774082	0.783643	28	1	1.4	0.46753
seasonal	male	FBgn0085314	2.21896	0.809267	30	7	1.7	0.002
seasonal	male	FBgn0034642	-0.553414	0.684181	20	1	1	0.6953
seasonal	male	FBgn0053290	-0.839543	0.524854	207	5	9.3	0.08791
seasonal	male	FBgn0034663	-0.861162	0.780031	33	1	1.6	0.3996
seasonal	male	FBgn0054029	-0.36344	0.584788	13	1	0.6	0.96304
seasonal	male	FBgn0027565	0.193565	0.491057	242	12	11.1	0.83317
seasonal	male	FBgn0050273	0.984172	0.496366	8	2	0.4	0.11988
seasonal	male	FBgn0034708	2.10521	0.77996	91	15	4.4	0
seasonal	male	FBgn0034709	1.83562	0.551204	3	2	0.2	0.02398
seasonal	male	FBgn0039817	-0.179904	0.456627	8	1	0.4	0.68931
seasonal	male	FBgn0266432	-0.438084	0.644209	17	1	0.8	0.89311
seasonal	male	FBgn0034742	-0.185586	0.513655	6	1	0.3	0.52348
seasonal	male	FBgn0039588	0.377503	0.595287	124	8	6.7	0.66933
seasonal	male	FBgn0050026	2.75612	0.825228	47	12	2.4	0
seasonal	male	FBgn0030163	1.04548	0.570985	148	15	8.1	0.03996
seasonal	male	FBgn0036096	-0.0190897	0.835136	43	2	2	0.79321
seasonal	male	FBgn0050044	-0.0630912	0.802071	41	2	2.1	0.71728
seasonal	male	FBgn0265161	-0.162748	0.520012	190	8	9.4	0.54945
seasonal	male	FBgn0034802	0.370236	0.73005	26	2	1.3	0.74925
seasonal	male	FBgn0034808	-0.130981	0.427128	5	1	0.2	0.44955
seasonal	male	FBgn0261363	0.462905	0.830108	70	4	3.2	0.83117
seasonal	male	FBgn0025682	1.20311	0.686078	22	3	1	0.16583
seasonal	male	FBgn0051051	-2.59878	0.690824	109	1	6.3	0.002
seasonal	male	FBgn0034865	-0.292267	0.529664	11	1	0.5	0.80519
seasonal	male	FBgn0038146	-1.02952	0.277204	556	15	30.2	0.002
seasonal	male	FBgn0260761	-0.0926277	0.373008	4	1	0.2	0.30769
seasonal	male	FBgn0000562	0.961763	0.832677	72	6	3.6	0.30769
seasonal	male	FBgn0034936	-0.547072	0.697654	23	1	1.1	0.62937
seasonal	male	FBgn0034964	-0.0222528	0.8349	42	2	2.1	0.78521
seasonal	male	FBgn0035006	0.668451	0.804113	73	5	3.5	0.52947
seasonal	male	FBgn0035001	-1.60643	0.84171	64	1	3.3	0.07193
seasonal	male	FBgn0041588	-0.282438	0.563825	9	1	0.5	0.85914
seasonal	male	FBgn0035024	-0.875548	0.778256	36	1	1.6	0.37962
seasonal	male	FBgn0035027	0.366556	0.737084	29	2	1.3	0.75924
seasonal	male	FBgn0259742	-0.279749	0.561909	9	1	0.4	0.70529
seasonal	male	FBgn0036266	0.0761325	0.80475	40	2	1.9	0.86314
seasonal	male	FBgn0033133	0.301112	0.774376	27	2	1.4	0.7972
seasonal	male	FBgn0033819	0.392275	0.805982	71	4	3.4	0.9011
seasonal	male	FBgn0266518	-0.113629	0.402779	5	1	0.2	0.44356
seasonal	male	XLOC_006602	-0.306216	0.556545	11	1	0.5	0.82717
seasonal	male	FBgn0033115	2.26135	0.760231	34	7	1.6	0
seasonal	male	FBgn0265137	-0.665438	0.737941	25	1	1.2	0.6034
seasonal	male	FBgn0050159	-0.926235	0.792649	38	1	1.8	0.32368
seasonal	male	FBgn0033129	-1.46353	0.814914	60	1	2.8	0.13786
seasonal	male	FBgn0044011	0	0	2	1	0.1	0.15185
seasonal	male	FBgn0015039	0.549742	0.845593	66	4	3.1	0.73327
seasonal	male	FBgn0263934	1.54225	0.56051	12	3	0.6	0.02997
[truncated: 818 more rows]
